# Supplementary material for: Cryo-EM structures of the CDK11-cyclin L-SAP30BP complex reveal mechanisms of CDK11 regulation
Source: Nat Commun. 2026 Apr 25;17:5718. doi: 10.1038/s41467-026-72329-4 (PMC13324802; doi:10.1038/s41467-026-72329-4)
Supplement: Supplementary file 5 — Supplementary Data 2 [file 41467_2026_72329_MOESM5_ESM.zip]

Archive with 51 entries (48 files):
- McGeoch_etal_Supplementary_Data2/
- McGeoch_etal_Supplementary_Data2/.DS_Store
- __MACOSX/McGeoch_etal_Supplementary_Data2/._.DS_Store
- McGeoch_etal_Supplementary_Data2/SupplementaryFig7/
- McGeoch_etal_Supplementary_Data2/SupplementaryFig3/
- McGeoch_etal_Supplementary_Data2/SupplementaryFig7/fold_CDK13_cyclinK.zip
- __MACOSX/McGeoch_etal_Supplementary_Data2/SupplementaryFig7/._fold_CDK13_cyclinK.zip
- McGeoch_etal_Supplementary_Data2/SupplementaryFig7/fold_CDK16_cyclinY.zip
- __MACOSX/McGeoch_etal_Supplementary_Data2/SupplementaryFig7/._fold_CDK16_cyclinY.zip
- McGeoch_etal_Supplementary_Data2/SupplementaryFig7/fold_CDK11_cyclinL2_SAP30BP_cryoEM_constructs.zip
- __MACOSX/McGeoch_etal_Supplementary_Data2/SupplementaryFig7/._fold_CDK11_cyclinL2_SAP30BP_cryoEM_constructs.zip
- McGeoch_etal_Supplementary_Data2/SupplementaryFig7/fold_CDK2_cyclinA.zip
- __MACOSX/McGeoch_etal_Supplementary_Data2/SupplementaryFig7/._fold_CDK2_cyclinA.zip
- McGeoch_etal_Supplementary_Data2/SupplementaryFig7/fold_CDK1_cyclinB.zip
- __MACOSX/McGeoch_etal_Supplementary_Data2/SupplementaryFig7/._fold_CDK1_cyclinB.zip
- McGeoch_etal_Supplementary_Data2/SupplementaryFig7/fold_CDK4_cyclinD.zip
- __MACOSX/McGeoch_etal_Supplementary_Data2/SupplementaryFig7/._fold_CDK4_cyclinD.zip
- McGeoch_etal_Supplementary_Data2/SupplementaryFig7/fold_CDK8_cyclinC.zip
- __MACOSX/McGeoch_etal_Supplementary_Data2/SupplementaryFig7/._fold_CDK8_cyclinC.zip
- McGeoch_etal_Supplementary_Data2/SupplementaryFig7/fold_CDK15_cyclinY.zip
- __MACOSX/McGeoch_etal_Supplementary_Data2/SupplementaryFig7/._fold_CDK15_cyclinY.zip
- McGeoch_etal_Supplementary_Data2/SupplementaryFig7/fold_CDK10_cyclinQ.zip
- __MACOSX/McGeoch_etal_Supplementary_Data2/SupplementaryFig7/._fold_CDK10_cyclinQ.zip
- McGeoch_etal_Supplementary_Data2/SupplementaryFig7/fold_CDK3_cyclinC.zip
- __MACOSX/McGeoch_etal_Supplementary_Data2/SupplementaryFig7/._fold_CDK3_cyclinC.zip
- McGeoch_etal_Supplementary_Data2/SupplementaryFig7/fold_CDK6_cyclinD.zip
- __MACOSX/McGeoch_etal_Supplementary_Data2/SupplementaryFig7/._fold_CDK6_cyclinD.zip
- McGeoch_etal_Supplementary_Data2/SupplementaryFig7/fold_CDK19_cyclinC.zip
- __MACOSX/McGeoch_etal_Supplementary_Data2/SupplementaryFig7/._fold_CDK19_cyclinC.zip
- McGeoch_etal_Supplementary_Data2/SupplementaryFig7/fold_CDK20_cyclinH.zip
- __MACOSX/McGeoch_etal_Supplementary_Data2/SupplementaryFig7/._fold_CDK20_cyclinH.zip
- McGeoch_etal_Supplementary_Data2/SupplementaryFig7/fold_CDK12_cyclinK.zip
- __MACOSX/McGeoch_etal_Supplementary_Data2/SupplementaryFig7/._fold_CDK12_cyclinK.zip
- McGeoch_etal_Supplementary_Data2/SupplementaryFig7/fold_CDK17_cyclinY.zip
- __MACOSX/McGeoch_etal_Supplementary_Data2/SupplementaryFig7/._fold_CDK17_cyclinY.zip
- McGeoch_etal_Supplementary_Data2/SupplementaryFig7/fold_CDK14_cyclinY.zip
- __MACOSX/McGeoch_etal_Supplementary_Data2/SupplementaryFig7/._fold_CDK14_cyclinY.zip
- McGeoch_etal_Supplementary_Data2/SupplementaryFig7/fold_CDK5_cyclinB.zip
- __MACOSX/McGeoch_etal_Supplementary_Data2/SupplementaryFig7/._fold_CDK5_cyclinB.zip
- McGeoch_etal_Supplementary_Data2/SupplementaryFig7/fold_CDK7_cyclinH.zip
- __MACOSX/McGeoch_etal_Supplementary_Data2/SupplementaryFig7/._fold_CDK7_cyclinH.zip
- McGeoch_etal_Supplementary_Data2/SupplementaryFig7/fold_CDK9_cyclinT.zip
- __MACOSX/McGeoch_etal_Supplementary_Data2/SupplementaryFig7/._fold_CDK9_cyclinT.zip
- McGeoch_etal_Supplementary_Data2/SupplementaryFig7/fold_CDK18_cyclinY.zip
- __MACOSX/McGeoch_etal_Supplementary_Data2/SupplementaryFig7/._fold_CDK18_cyclinY.zip
- McGeoch_etal_Supplementary_Data2/SupplementaryFig3/fold_CDK11Bp110_cyclinL2_SAP30BP.zip
- __MACOSX/McGeoch_etal_Supplementary_Data2/SupplementaryFig3/._fold_CDK11Bp110_cyclinL2_SAP30BP.zip
- McGeoch_etal_Supplementary_Data2/SupplementaryFig3/.DS_Store
- __MACOSX/McGeoch_etal_Supplementary_Data2/SupplementaryFig3/._.DS_Store
- McGeoch_etal_Supplementary_Data2/SupplementaryFig3/fold_CDK11Bp58_cyclinL2_SAP30BP.zip
- __MACOSX/McGeoch_etal_Supplementary_Data2/SupplementaryFig3/._fold_CDK11Bp58_cyclinL2_SAP30BP.zip
