# Supplementary material for: Cryo-EM structures of the CDK11-cyclin L-SAP30BP complex reveal mechanisms of CDK11 regulation
Source: Nat Commun. 2026 Apr 25;17:5718. doi: 10.1038/s41467-026-72329-4 (PMC13324802; doi:10.1038/s41467-026-72329-4)
Supplement: Supplementary file 6 — Supplementary Data 3 [file 41467_2026_72329_MOESM6_ESM.xlsx]

## Sheet: Synthetic DNA sequences used
Name	Type	Supplier	Purpose	Sequence
Synthetic genes
CDK11B p110	Codon-optimised gene	TWIST Biosciences	Cloning of protein expression constructs	ATGGGAGATGAAAAAGATTCTTGGAAGGTAAAAACACTGGATGAAATCTTGCAGGAAAAAAAACGCAGAAAGGAACAGGAAGAGAAAGCTGAGATAAAGCGCCTCAAGAATTCCGACGATCGTGATTCCAAGCGCGACAGTCTGGAAGAGGGCGAACTACGTGATCATCGTATGGAGATCACCATACGGAACTCCCCCTACCGGCGTGAGGACTCTATGGAAGATCGGGGCGAGGAGGACGACTCGCTGGCCATTAAGCCTCCCCAACAAATGTCTAGAAAAGAAAAGGCCCACCATAGGAAGGATGAAAAGCGAAAGGAGAAACGTCGCCATCGGAGTCATTCAGCAGAAGGAGGGAAACATGCCCGAGTGAAAGAGAAGGAGAGGGAGCACGAGCGA…
Cyclin L2	Codon-optimised gene	TWIST Biosciences	Cloning of protein expression constructs	ATGGCCGCGGCCGCGGCTGCTGCTGGCGCAGCAGGCAGCGCTGCCCCCGCAGCGGCTGCGGGAGCCCCCGGTAGCGGGGGTGCTCCGTCGGGTTCCCAGGGGGTGCTTATAGGGGATCGATTATACAGTGGCGTACTGATAACGCTGGAAAACTGCCTCCTGCCAGACGATAAGTTACGCTTCACACCCAGCATGTCTAGCGGGTTAGATACTGATACTGAAACCGATCTTCGAGTGGTAGGCTGCGAACTGATTCAAGCTGCTGGAATTTTGCTTCGCCTACCTCAGGTTGCGATGGCGACAGGCCAGGTGCTCTTCCAGAGATTTTTCTACACCAAGTCTTTCGTTAAACATAGCATGGAGCATGTATCAATGGCTTGCGTGCATCTCGCGAGTAAA…
SAP30BP	Codon-optimised gene	TWIST Biosciences	Cloning of protein expression constructs	ATGGCGGGCAAGAAGAATGTACTATCCTCTCTGGCAGTCTACGCTGAGGACTCCGAGCCGGAGTCCGACGGAGAAGCCGGTATTGAAGCGGTAGGCAGTGCCGCGGAAGAGAAAGGCGGACTTGTCTCAGATGCCTACGGCGAGGATGACTTTTCAAGACTTGGCGGAGATGAAGATGGTTATGAAGAGGAAGAGGACGAAAATTCCCGTCAATCAGAGGACGATGATTCTGAAACCGAGAAGCCAGAGGCTGATGACCCGAAAGACAATACAGAAGCCGAGAAGAGAGATCCTCAAGAACTCGTCGCTTCCTTCAGTGAGCGTGTCCGAAATATGAGTCCTGATGAAATTAAGATACCGCCTGAGCCACCCGGTCGCTGCAGCAATCATCTCCAGGAT…
Cyclin K (1-267)	Codon-optimised gene	TWIST Biosciences	Cloning of protein expression constructs	ATGAAAGAGAACAAAGAAAATTCCTCTCCATCTGTGACGTCCGCCAATCTCGATCATACTAAACCCTGTTGGTATTGGGACAAGAAGGATTTAGCACACACACCTTCGCAGCTGGAAGGCTTAGACCCAGCTACTGAGGCTAGATATCGACGCGAAGGCGCAAGGTTTATATTTGACGTCGGAACCAGGCTGGGACTGCACTATGATACACTCGCCACCGGTATCATCTATTTTCACAGATTTTATATGTTCCACTCCTTTAAACAGTTTCCCCGTTACGTCACGGGCGCATGTTGTTTGTTTCTTGCCGGAAAAGTCGAGGAGACGCCAAAGAAATGCAAGGACATTATTAAAACTGCCCGCTCACTTCTGAATGACGTACAATTCGGACAATTTGGT…
Cyclin T1 (1-287)	Codon-optimised gene	TWIST Biosciences	Cloning of protein expression constructs	ATGGAAGGTGAGCGTAAGAATAATAATAAACGTTGGTATTTTACAAGGGAACAGCTTGAAAACTCACCGAGTCGTAGATTTGGCGTAGACCCTGACAAGGAACTCAGCTATAGACAACAGGCCGCAAATCTCTTGCAAGACATGGGTCAAAGGTTGAATGTCTCACAACTCACTATCAATACCGCCATCGTATATATGCATCGCTTTTACATGATACAAAGCTTTACGCAATTCCCTGGAAATTCCGTGGCTCCCGCGGCTTTGTTCTTAGCCGCGAAAGTGGAAGAGCAGCCTAAGAAGTTAGAACACGTCATTAAAGTGGCCCATACTTGCTTGCATCCGCAGGAGAGTCTTCCCGATACAAGATCAGAAGCGTATCTTCAACAGGTGCAGGATCTG…
Custom expression vector
pGEX-4T-1-H GST-SF3B1 (1-463)	Codon-optimised gene in expression vector	GenScript	Expression of GST-Sf3b1 (1-463)	GATATCTCGGTAGTGGGATACGACGATACCGAAGACAGCTCATGTTATATCCCGCCGTTAACCACCATCAAACAGGATTTTCGCCTGCTGGGGCAAACCAGCGTGGACCGCTTGCTGCAACTCTCTCAGGGCCAGGCGGTGAAGGGCAATCAGCTGTTGCCCGTCTCACTGGTGAAAAGAAAAACCACCCTGGCGCCCAATACGCAAACCGCCTCTCCCCGCGCGTTGGCCGATTCATTAATGCAGCTGGCACGACAGGTTTCCCGACTGGAAAGCGGGCAGTGAGCGCAACGCAATTAATGTGAGTTAGCTCACTCATTAGGCACCCCAGGCTTTACACTTTATGCTTCCGGCTCGTATGTTGTGTGGAATTGTGAGCGGATAACAATTTCACACAGG…
Oligonucleotides for cloning
hsCDK11B_p110_438Sn_fw	DNA oligonucleotide	IDT DNA	Forward cloning primer (p110) into 438-Sn vector	TACTTCCAATCCAATGCAATGGGCGACGAAAAGG
hsCDK11B_p58_438Sn_fw	DNA oligonucleotide	IDT DNA	Forward cloning primer (p58) into 438-Sn vector	TACTTCCAATCCAATGCAATGTCTGAGGATGAAGAACGTG
hsCDK11B_438Sn_rev	DNA oligonucleotide	IDT DNA	Reverse cloning primer into 438-Sn vector	TTATCCACTTCCAATGTTATTAAAACTTAAGTGAGAAACCGGG
hsCycL2_438B_fw_v1	DNA oligonucleotide	IDT DNA	Forward cloning primer into 438-B vector	TACTTCCAATCCAATGCAATGGCCGCGGCGGCT
hsCycL2_438B_rev_v1	DNA oligonucleotide	IDT DNA	Reverse cloning primer into 438-B vector	TTATCCACTTCCAATGTTATTACCTGCGGTGACGGGAATGG
hsCycL2(1-319)_438B_rev	DNA oligonucleotide	IDTDNA	Reverse cloning primer introducing STOP	TTA TCC ACT TCC AAT GTT ATT AGC CGC CCG GAA GAA GAC C
hsSAP30BP_438MBP_fw	DNA oligonucleotide	IDTDNA	Forward cloning primer into 438-MBP vector	TAC TTC CAA TCC AAT GCA ATG GCG GGC AAG AAG AAT
hsSAP30BP_438MBP_rev	DNA oligonucleotide	IDTDNA	Reverse cloning primer into 438-MBP vector	TTA TCC ACT TCC AAT GTT ATT ACT GCT TCG CTT TCT TCA CA
hsSAP30BP4A_inversePCR_fw	DNA oligonucleotide	IDTDNA	Forward cloning primer to remove sites of 4A mutations	GCT GGG TAC AAA TTA CCC AAA GGA CAT G
hsSAP30BP4A_inversePCR_rev	DNA oligonucleotide	IDTDNA	Reverse cloning primer to remove sites of 4A mutations	CGT TCG TAC AGC TTC TGG ATT TTA TCC TG
hsSAP30BP4A_Gblock	DNA oligonucleotide	IDTDNA	G-block to re-insert 4A mutations	AAAATCCAGAAGCTGTACGAACGTAAAATCAAAGAGGGTATGGACATGAATTATATTATCCAACGCAAGGCGGAGTTTGCGGCGCCATCTATATACGAAGCGCTCATCCAGTTTTGCGCAATTGATGAGCTGGGTACAAATTACCCAAAG
hsCDK11B_deltaC_fw	DNA oligonucleotide	IDTDNA	Forward cloning primer introducing STOP	CCT GCC AAA TCC GAG TAA TAA CGC GTC AAA CG
hsCDK11B_deltaC_rev	DNA oligonucleotide	IDTDNA	Reverse cloning primer introducing STOP	CGG ATT TGG CAG GCC ACG TAG GGA AC
hsCDK11B_S752E_fw	DNA oligonucleotide	IDTDNA	Forward cloning primer introducing mutation	AAA CGT GGA ACT GAG CCC CGT CCC C
hsCDK11B_S752A_fw	DNA oligonucleotide	IDTDNA	Forward cloning primer introducing mutation	CAA ACG TGG AAC TGC TCC CCG TCC C
hsCDK11B_S752E/A_rev	DNA oligonucleotide	IDTDNA	Reverse cloning primer introducing mutation	CAG TTC CAC GTT TGA CGC GTT GCT GCT C
hsCycH_His_inversePCR_fw	DNA oligonucleotide	IDTDNA	Forward cloning primer toallow HisTag insertion	GCC AGA AGA GGC ACT GGA CTT TCT C
hsCycH_His_inversePCR_rev	DNA oligonucleotide	IDTDNA	Reverse cloning primer toallow HisTag insertion	GGT GGG ACG GTA TGA ATA ATC CGG AA
hsCycH_His_Gblock	DNA oligonucleotide	IDTDNA	G-block containing His Tag insertion	TTATTCATACCGTCCCACCATCGGGCGCGGATCCTTTATTAAGTACTTCCAATCCAATCGATGGGTTCTTCTCACCATCACCATCACCATGAAAACCTGTACTTCCAGTCCAACGCAATGTACCACAACTCCAGCCAGAAGAGGCACTGG
hsCycT_438B_fw	DNA oligonucleotide	IDTDNA	Forward cloning primer into 438-B vector	TAC TTC CAA TCC AAT GCA ATG GAA GGT GAG CGT AAG
hsCycT(1-287)_438B_rev	DNA oligonucleotide	IDTDNA	Reverse cloning primer into 438-B vector	TTA TCC ACT TCC AAT GTT ATT ATA TCA TAT TAA GAA TTG TCT GCT CCG
hsCycK_438B_fw	DNA oligonucleotide	IDTDNA	Forward cloning primer into 438-B vector	TAC TTC CAA TCC AAT GCA ATG AAA GAG AAC AAA GAA AAT TCC
hsCycK(1-267)_438B_rev	DNA oligonucleotide	IDTDNA	Reverse cloning primer into 438-B vector	TTA TCC ACT TCC AAT GTT ATT ATC AAT GGG GCA TTT GCT G
