# Supplementary material for: Cryo-EM structures of the CDK11-cyclin L-SAP30BP complex reveal mechanisms of CDK11 regulation
Source: Nat Commun. 2026 Apr 25;17:5718. doi: 10.1038/s41467-026-72329-4 (PMC13324802; doi:10.1038/s41467-026-72329-4)
Supplement: Supplementary file 8 — Source Data [file 41467_2026_72329_MOESM8_ESM.xlsx]

## Sheet: Fig. 2
	Figure 2, panel e											Figure 2, panel g
	Marker on all gels and blots: BioRad Precision Plus Protein Dual Color Standards; bands at 250, 150, 100, 75, 50, 37, 25, 20, 15, 10 kDa

## Sheet: Fig. 4
Biological Replicate 1		Timepoint	Blot intensity	Blot background intensity	Ponceau intensity	Ponceau background intensity		Normalised Intensity		Biological Replicate 1	Figure 4, panel a (WT/∆C western blot)					Figure 4, panel a (S752E/S752A western blot)					Figure 4, panel a (WT/∆C Ponceau S)							Figure 4, panel a (S752E/S752A Ponceau S)
	WT	0	225	225	179.192	204.977		0
		10	217.565	225	174.217	202.207		0.129308
		20	204.233	224.994	168.297	199.363		0.325319
		30	193.359	224.991	166.212	193.803		0.558093
		60	187.548	224.999	169.084	187.315		1
	ΔC	0	223.332	224.994	158.165	188.196		0.0269407
		10	158.606	224.403	160.86	188.654		1.1524
		20	133.358	224.041	168.189	193.289		1.75873
		30	123.19	224.73	170.293	194.287		2.06007
		60	97.774	224.922	175.057	196.751		2.8531
	S752E	0	225	224.998	172.395	209.262		-6.05555e-05
		10	223.085	224.995	172.188	204.712		0.0655528
		20	219.382	225	169.585	204.248		0.180916
		30	216.278	225	171.834	204.448		0.29852
		60	200.824	225	169.363	203.187		0.79785
	S752A	0	224.999	225	159.619	206.008		2.40628e-05
		10	207.673	225	170.324	203.813		0.577541
		20	185.947	225	167.911	208.08		1.08524
		30	170.066	225	169.853	210.861		1.49532
		60	159.879	225	174.817	209.949		2.06909
	WT	60	196.484	225	183.98	215.811		1
Biological Replicate 2		Timepoint	Blot intensity	Blot background intensity	Ponceau intensity	Ponceau background intensity		Normalised Intensity		Biological Replicate 2	Supplementary Figure 6, panel f (WT/∆C western blot)					Supplementary Figure 6, panel f (S752E/S752A western blot)					Supplementary Figure 6, panel f (WT/∆C Ponceau S)							Supplementary Figure 6, panel f (S752E/S752A Ponceau S)
	WT	0	225	225	183.073	213.777		0
		10	219.174	225	186.175	215.71		0.158744
		20	210.867	225	185.853	213.93		0.405087
		30	202.529	225	177.709	209.59		0.567225
		60	195.442	225	184.821	208.608		1
	ΔC	0	224.68	225	186.714	208.676		0.0117258
		10	187.627	225	185.989	207.858		1.37529
		20	155.439	224.961	179.965	207.004		2.06917
		30	138.192	224.488	176.626	205.039		2.44421
		60	126.758	224.365	180.24	206.381		3.00485
	S752E	0	225	225	197.623	223.042		0
		10	223.115	225	197.999	219.723		0.0554972
		20	219.382	225	197.286	218.211		0.171718
		30	215.069	225	194.762	215.134		0.311788
		60	200.966	225	193.006	214.059		0.730149
	S752A	0	224.936	225	187.467	213.773		0.00155605
		10	204.515	225	189.084	215.823		0.489993
		20	175.09	225	187.832	216.274		1.12235
		30	156.931	224.986	185.234	215.276		1.44887
		60	149.606	225	191.512	214.142		2.13084
	WT	60	186.866	225	195.711	220.101		1
Biological Replicate 3		Timepoint	Blot intensity	Blot background intensity	Ponceau intensity	Ponceau background intensity		Normalised Intensity		Biological Replicate 3	Supplementary Figure 6, panel g (WT/∆C western blot)					Supplementary Figure 6, panel g (S752E/S752A western blot)					Supplementary Figure 6, panel g (WT/∆C Ponceau S)							Supplementary Figure 6, panel g (S752E/S752A Ponceau S)
	WT	0	224.85	225	194.956	212.774		0.00315214
		10	211.96	225	191.281	209.953		0.261493
		20	202.995	225	193.666	208.122		0.569962
		30	193.206	225	190.553	204.436		0.857501
		60	178.786	225	189.434	206.738		1
	ΔC	0	221.272	225	182.358	201.58		0.072619
		10	147.45	225	180.505	198.166		1.64414
		20	119.293	225	184.348	203.502		2.06641
		30	111.815	225	187.604	207.061		2.17814
		60	105.182	225	187.696	206.155		2.43045
	S752E	0	225	225	177.531	213.683		0
		10	219.613	225	176.439	212.153		0.0982611
		20	209.464	225	177.898	214.856		0.273844
		30	197.776	225	173.218	213.85		0.436472
		60	177.656	225	177.793	208.922		0.99077
	S752A	0	223.698	225	164.303	207.171		0.0197857
		10	165.987	225	170.425	206.677		1.06045
		20	152.109	225	181.654	214.552		1.44337
		30	128.133	225	179.148	216.45		1.69167
		60	114.786	225	179.458	209.341		2.40262
	WT	60	183.171	225	185.886	213.135		1

## Sheet: Supplementary Fig. 1
	Supplementary Figure 1, panel d							Supplementary Figure 1, panel e

## Sheet: Supplementary Fig. 2a
Half-map FSC			Model vs. map FSC
Resolution (1/Å)	FSC		Resolution (1/Å)	FSC
0.001001	1		0.0172692	0.933324
0.005167	1		0.0228443	0.933412
0.010334	1		0.026639	0.933471
0.015501	0.999999		0.029322	0.932978
0.020668	0.999996		0.0317602	0.9329
0.025835	0.999989		0.0336774	0.932793
0.031002	0.99996		0.0356777	0.932727
0.036169	0.999949		0.0372652	0.932448
0.041336	0.999911		0.0386132	0.931734
0.046503	0.999865		0.0402434	0.931368
0.05167	0.999813		0.0415932	0.930964
0.056837	0.99975		0.0426289	0.930299
0.062004	0.99966		0.0439819	0.929971
0.067171	0.999591		0.044913	0.929467
0.072338	0.999552		0.046104	0.9294
0.077505	0.999524		0.0471617	0.928781
0.082672	0.999489		0.0481238	0.928506
0.087839	0.999441		0.0488761	0.927806
0.093006	0.999359		0.0497058	0.927334
0.098173	0.999264		0.0509438	0.926887
0.10334	0.999122		0.0517123	0.926734
0.108507	0.998991		0.0523336	0.9263
0.113674	0.998812		0.0531512	0.925892
0.118841	0.998577		0.053926	0.925414
0.124008	0.998086		0.0546879	0.924937
0.129175	0.997479		0.0554493	0.924386
0.134342	0.996521		0.0560529	0.923835
0.139509	0.995931		0.0569184	0.923344
0.144676	0.995498		0.0575725	0.92314
0.149843	0.994964		0.0581033	0.923046
0.15501	0.994176		0.0588213	0.922777
0.160177	0.993863		0.0593674	0.92197
0.165344	0.993488		0.0599317	0.921555
0.170511	0.992985		0.06061	0.92114
0.175678	0.992795		0.0611708	0.920764
0.180845	0.992726		0.0620361	0.920334
0.186012	0.992722		0.062465	0.919783
0.191179	0.993131		0.0629902	0.919323
0.196346	0.993409		0.0633931	0.918823
0.201513	0.993453		0.0639496	0.91823
0.20668	0.993012		0.0643875	0.918331
0.211847	0.992752		0.0651676	0.917905
0.217014	0.99247		0.0656329	0.917356
0.222181	0.992286		0.0661104	0.91689
0.227348	0.991834		0.0665694	0.9163
0.232515	0.990639		0.067248	0.915398
0.237682	0.988733		0.0675707	0.914128
0.242849	0.986537		0.0680043	0.913773
0.248016	0.984634		0.0684523	0.913923
0.253183	0.981949		0.0690754	0.914451
0.25835	0.978587		0.0694761	0.914909
0.263517	0.974129		0.0698776	0.916008
0.268684	0.969449		0.0703128	0.916706
0.273851	0.964566		0.0706377	0.917147
0.279018	0.960051		0.0710906	0.917281
0.284185	0.95461		0.0719158	0.9175
0.289352	0.924779		0.0720789	0.917
0.294519	0.916096		0.0725183	0.916473
0.299686	0.900682		0.0729526	0.916266
0.304853	0.887226		0.0733529	0.916495
0.31002	0.879273		0.0737954	0.916037
0.315187	0.866353		0.0741405	0.915896
0.320354	0.844694		0.0745094	0.916041
0.325521	0.818285		0.0747644	0.91602
0.330688	0.790861		0.0751593	0.915879
0.335855	0.765776		0.0756475	0.915615
0.341022	0.735278		0.0761529	0.915568
0.346189	0.700844		0.0765249	0.915419
0.351356	0.664626		0.0768701	0.915429
0.356523	0.62295		0.0772607	0.915351
0.36169	0.574933		0.0776355	0.915501
0.366857	0.536925		0.0779922	0.915408
0.372024	0.504699		0.0783102	0.915007
0.377191	0.471253		0.078595	0.914887
0.382358	0.428521		0.0789823	0.914645
0.387525	0.39087		0.0791947	0.914851
0.392692	0.354156		0.0795851	0.915006
0.397859	0.320706		0.0801126	0.91456
0.403026	0.287605		0.0804459	0.914803
0.408193	0.250871		0.080777	0.914728
0.41336	0.222388		0.0809883	0.914801
0.418527	0.205932		0.0814353	0.915043
0.423694	0.192154		0.0816646	0.915179
0.428861	0.155567		0.0819255	0.915219
0.434028	0.120773		0.0823419	0.915188
0.439195	0.115083		0.08283	0.914942
0.444362	0.09751		0.0830873	0.915114
0.449529	0.084422		0.0834065	0.915261
0.454696	0.074409		0.0835948	0.915347
0.459863	0.060723		0.0840838	0.914968
0.46503	0.058131		0.0842712	0.914604
0.470197	0.063437		0.0846359	0.914345
0.475364	0.054808		0.0847906	0.914023
0.480531	0.039289		0.0850197	0.91412
0.485698	0.022624		0.085468	0.913637
0.490865	0.001421		0.0857128	0.913551
0.496032	-0.01985		0.0860361	0.913264
			0.0863963	0.913419
			0.0866408	0.913511
			0.0869755	0.913158
			0.0872855	0.912689
			0.0876511	0.912332
			0.0879847	0.912092
			0.0881542	0.911692
			0.0884447	0.911908
			0.0886255	0.911717
			0.0889743	0.911366
			0.0891601	0.910659
			0.0893815	0.910627
			0.0897094	0.910572
			0.0901128	0.910311
			0.0903382	0.910331
			0.0904739	0.910324
			0.0907745	0.910005
			0.0911203	0.909776
			0.0915185	0.909337
			0.0915827	0.909641
			0.0918328	0.909502
			0.0921521	0.909512
			0.0925744	0.909263
			0.0927356	0.908878
			0.0930302	0.908425
			0.0932195	0.908453
			0.093341	0.908256
			0.0937108	0.90863
			0.0937919	0.90855
			0.0941385	0.909125
			0.0943864	0.909146
			0.094842	0.909394
			0.0950432	0.909423
			0.0952773	0.909096
			0.0954147	0.908796
			0.0955139	0.908712
			0.0957343	0.908594
			0.0960491	0.90869
			0.0963403	0.909166
			0.0965979	0.90947
			0.096777	0.909576
			0.0971106	0.909823
			0.0972535	0.909691
			0.0974715	0.909993
			0.0977706	0.909646
			0.0981226	0.909644
			0.0983088	0.909479
			0.0985094	0.909895
			0.0987153	0.909941
			0.0989418	0.910331
			0.0992548	0.910679
			0.099373	0.910762
			0.0995395	0.910137
			0.0998126	0.909944
			0.099925	0.909776
			0.100101	0.909381
			0.100346	0.909675
			0.100484	0.909543
			0.100813	0.909554
			0.100988	0.909579
			0.101457	0.909124
			0.101563	0.909442
			0.101815	0.90933
			0.101935	0.909346
			0.102103	0.909082
			0.102393	0.909042
			0.102609	0.908778
			0.102754	0.90848
			0.103042	0.90818
			0.103255	0.907953
			0.103488	0.907801
			0.103622	0.907454
			0.103863	0.907242
			0.103988	0.906998
			0.10413	0.906414
			0.104474	0.905779
			0.104607	0.905856
			0.104788	0.905618
			0.105006	0.905659
			0.105132	0.90505
			0.105387	0.904325
			0.105632	0.904166
			0.105785	0.903715
			0.105985	0.903387
			0.106275	0.902963
			0.10652	0.902518
			0.106574	0.902413
			0.106646	0.902077
			0.106912	0.902103
			0.107074	0.901641
			0.10739	0.901352
			0.107621	0.900477
			0.107691	0.899564
			0.107947	0.899084
			0.108057	0.898909
			0.10837	0.898486
			0.108507	0.898097
			0.108645	0.897336
			0.108958	0.897036
			0.10912	0.896545
			0.109237	0.89621
			0.109501	0.89539
			0.109609	0.894817
			0.10973	0.894568
			0.109932	0.894394
			0.110112	0.89399
			0.110429	0.893739
			0.110579	0.893171
			0.110649	0.893002
			0.11082	0.892574
			0.11094	0.891565
			0.111034	0.891411
			0.111389	0.890683
			0.11155	0.890043
			0.111715	0.889635
			0.111882	0.889211
			0.112006	0.888835
			0.112225	0.888328
			0.112448	0.887824
			0.112543	0.887078
			0.112806	0.885742
			0.113	0.885524
			0.113328	0.884642
			0.113439	0.883784
			0.113585	0.88358
			0.11379	0.883748
			0.113884	0.882585
			0.113962	0.882551
			0.114216	0.881522
			0.11431	0.881268
			0.114445	0.880591
			0.114584	0.880463
			0.11479	0.879817
			0.114842	0.879468
			0.115145	0.879296
			0.11524	0.878679
			0.115484	0.878383
			0.115638	0.878149
			0.115774	0.878269
			0.116039	0.877669
			0.116214	0.876853
			0.116251	0.876426
			0.116497	0.875789
			0.116573	0.875283
			0.116672	0.874439
			0.116992	0.874066
			0.117131	0.873932
			0.117274	0.873762
			0.117427	0.872958
			0.117573	0.872794
			0.117847	0.872089
			0.117939	0.871198
			0.118018	0.87033
			0.118216	0.87055
			0.118374	0.870083
			0.118464	0.869824
			0.11879	0.869317
			0.118946	0.868456
			0.118982	0.868616
			0.119086	0.868943
			0.119307	0.869007
			0.119406	0.869005
			0.119645	0.868366
			0.119787	0.86807
			0.119943	0.867439
			0.120152	0.867591
			0.120292	0.867725
			0.120512	0.867636
			0.120625	0.867424
			0.120689	0.867526
			0.120751	0.867309
			0.120965	0.867151
			0.121067	0.867239
			0.121122	0.867293
			0.121342	0.867243
			0.121584	0.867207
			0.121658	0.867406
			0.121884	0.867386
			0.121996	0.867605
			0.122059	0.867658
			0.122359	0.867473
			0.122509	0.867448
			0.122629	0.868043
			0.122801	0.867934
			0.122927	0.867848
			0.122985	0.868045
			0.123252	0.867893
			0.123263	0.867712
			0.123375	0.867772
			0.123585	0.866856
			0.123747	0.866944
			0.123976	0.866617
			0.124222	0.866514
			0.124328	0.867055
			0.124495	0.867471
			0.124545	0.867638
			0.124636	0.868235
			0.124843	0.868402
			0.124965	0.868178
			0.125025	0.868852
			0.125123	0.868956
			0.125278	0.869006
			0.125435	0.869303
			0.125535	0.869347
			0.125825	0.869358
			0.125885	0.869485
			0.125931	0.869875
			0.126017	0.869997
			0.126177	0.871107
			0.12634	0.871221
			0.126621	0.871185
			0.126705	0.871951
			0.126776	0.871847
			0.12693	0.872061
			0.127091	0.872546
			0.12717	0.872489
			0.127474	0.871921
			0.127583	0.871896
			0.127717	0.87193
			0.127806	0.871992
			0.127976	0.872463
			0.128033	0.873245
			0.128118	0.872972
			0.12836	0.872835
			0.1285	0.873022
			0.128688	0.872928
			0.128761	0.872545
			0.128812	0.872921
			0.129105	0.872491
			0.129278	0.872751
			0.129278	0.872426
			0.129408	0.872406
			0.129588	0.871861
			0.129588	0.871784
			0.129676	0.871746
			0.129845	0.87114
			0.129999	0.871322
			0.130114	0.871143
			0.130204	0.871095
			0.130407	0.870188
			0.130511	0.869959
			0.130775	0.869468
			0.130828	0.869541
			0.130934	0.86947
			0.131101	0.869984
			0.131207	0.870156
			0.131313	0.869713
			0.131546	0.869295
			0.131648	0.869502
			0.131733	0.869023
			0.13177	0.86855
			0.131903	0.868209
			0.132081	0.868313
			0.132138	0.868656
			0.132319	0.867927
			0.132449	0.867799
			0.132602	0.867989
			0.13267	0.867516
			0.132823	0.867322
			0.132915	0.866467
			0.133024	0.865976
			0.133224	0.865076
			0.13328	0.865219
			0.133345	0.865624
			0.133417	0.86593
			0.13368	0.866057
			0.133912	0.865978
			0.134111	0.86521
			0.134167	0.864847
			0.134254	0.865041
			0.134414	0.864231
			0.134441	0.864768
			0.134534	0.863842
			0.134686	0.863359
			0.134838	0.862668
			0.134927	0.86238
			0.135084	0.861679
			0.135239	0.86106
			0.135332	0.860242
			0.135394	0.85916
			0.135628	0.858304
			0.135628	0.858716
			0.135699	0.857773
			0.135818	0.856511
			0.135955	0.856051
			0.136021	0.856004
			0.136165	0.855812
			0.136379	0.855427
			0.13651	0.854869
			0.136562	0.853578
			0.136673	0.853936
			0.136804	0.852955
			0.136832	0.853057
			0.136986	0.852748
			0.137193	0.853115
			0.137268	0.852648
			0.137323	0.852444
			0.137483	0.851939
			0.137657	0.851943
			0.137679	0.851989
			0.137879	0.851088
			0.137969	0.850813
			0.138059	0.851108
			0.138114	0.851188
			0.138299	0.850919
			0.138399	0.850725
			0.138629	0.850925
			0.138781	0.851164
			0.138863	0.850883
			0.139028	0.850119
			0.139126	0.849653
			0.139163	0.849044
			0.139235	0.848678
			0.139447	0.848943
			0.139509	0.848602
			0.139585	0.848843
			0.1397	0.848327
			0.139815	0.84822
			0.139964	0.848184
			0.139987	0.848463
			0.140066	0.847768
			0.140272	0.847167
			0.14036	0.84659
			0.140447	0.845697
			0.140573	0.845683
			0.140652	0.845565
			0.140766	0.845275
			0.140986	0.844934
			0.141085	0.844664
			0.141126	0.845065
			0.141221	0.845331
			0.141372	0.844859
			0.14141	0.844474
			0.141481	0.845134
			0.141594	0.844527
			0.141843	0.844616
			0.141918	0.844792
			0.141975	0.845182
			0.142065	0.845015
			0.1422	0.844744
			0.142272	0.845087
			0.142523	0.844594
			0.142538	0.845084
			0.142579	0.844448
			0.142744	0.84452
			0.142916	0.844149
			0.143005	0.844062
			0.143169	0.844278
			0.143319	0.844285
			0.143378	0.84396
			0.143419	0.84407
			0.143583	0.844353
			0.143657	0.844464
			0.143743	0.844461
			0.143773	0.844404
			0.143936	0.844214
			0.144021	0.844316
			0.144129	0.844329
			0.144214	0.844991
			0.14434	0.845417
			0.144421	0.8463
			0.144491	0.84644
			0.144688	0.847364
			0.144821	0.846858
			0.144917	0.846848
			0.145082	0.846752
			0.145137	0.846975
			0.145182	0.846884
			0.145326	0.846562
			0.145539	0.846652
			0.145596	0.846461
			0.145596	0.845719
			0.145763	0.845932
			0.14587	0.846132
			0.14593	0.845952
			0.146113	0.846015
			0.146236	0.845601
			0.146246	0.845617
			0.146363	0.845314
			0.146436	0.845159
			0.146552	0.84551
			0.146647	0.845947
			0.146692	0.846223
			0.146885	0.846241
			0.146965	0.846877
			0.147014	0.846787
			0.147055	0.846654
			0.147102	0.846006
			0.147224	0.84609
			0.14737	0.846179
			0.1476	0.847385
			0.147761	0.847278
			0.14779	0.848713
			0.14787	0.848902
			0.147991	0.849301
			0.14805	0.848317
			0.148107	0.848613
			0.148218	0.848713
			0.148341	0.8481
			0.148411	0.847362
			0.14846	0.84749
			0.148575	0.847479
			0.148768	0.847913
			0.14883	0.848051
			0.148975	0.847378
			0.149129	0.84778
			0.149188	0.848237
			0.149281	0.848349
			0.149396	0.847992
			0.149467	0.848056
			0.14956	0.848015
			0.149797	0.847467
			0.1499	0.847739
			0.149939	0.848136
			0.150053	0.847634
			0.150199	0.848026
			0.150217	0.847198
			0.150288	0.847161
			0.150288	0.847494
			0.150469	0.847345
			0.150554	0.847135
			0.150621	0.847961
			0.150692	0.847998
			0.150763	0.847597
			0.150922	0.848035
			0.150997	0.847883
			0.150997	0.848012
			0.151134	0.847926
			0.151262	0.848295
			0.151293	0.848195
			0.151385	0.847245
			0.151537	0.846643
			0.151625	0.846393
			0.151829	0.846763
			0.151983	0.846093
			0.152054	0.846741
			0.152054	0.846763
			0.152103	0.846147
			0.15224	0.845168
			0.152317	0.844867
			0.152352	0.84526
			0.152482	0.84516
			0.152653	0.845454
			0.152723	0.844947
			0.152793	0.845844
			0.152842	0.845628
			0.152975	0.845384
			0.153097	0.845278
			0.153292	0.845458
			0.153365	0.845352
			0.153393	0.845262
			0.153452	0.845181
			0.153542	0.84455
			0.153659	0.844156
			0.153713	0.843501
			0.153794	0.843384
			0.153961	0.84384
			0.154075	0.843755
			0.154146	0.843245
			0.15421	0.843366
			0.154347	0.843035
			0.154406	0.842864
			0.154491	0.843149
			0.154549	0.842648
			0.15476	0.842421
			0.15487	0.842511
			0.154924	0.841959
			0.154984	0.841709
			0.155092	0.84175
			0.15514	0.842187
			0.155182	0.842326
			0.155355	0.842327
			0.15544	0.841328
			0.155518	0.84089
			0.155545	0.840942
			0.155709	0.840792
			0.155783	0.840568
			0.155783	0.840703
			0.155847	0.840192
			0.156051	0.840739
			0.156196	0.840603
			0.156211	0.840894
			0.156268	0.840111
			0.156366	0.840087
			0.156467	0.839817
			0.156545	0.839503
			0.156714	0.839866
			0.156787	0.839925
			0.156855	0.840387
			0.156933	0.840628
			0.157024	0.84045
			0.157185	0.840325
			0.157233	0.839989
			0.157238	0.839013
			0.15748	0.837695
			0.157487	0.837021
			0.157551	0.837102
			0.157598	0.836279
			0.157697	0.835591
			0.157805	0.836098
			0.157893	0.836648
			0.15795	0.837258
			0.158092	0.836857
			0.158164	0.836833
			0.158244	0.83663
			0.158335	0.837252
			0.158484	0.837109
			0.158501	0.836555
			0.158504	0.836723
			0.158638	0.83699
			0.158834	0.837478
			0.15884	0.837422
			0.158928	0.837991
			0.159045	0.838283
			0.159155	0.837759
			0.159258	0.838234
			0.159258	0.838426
			0.159345	0.838554
			0.159509	0.839368
			0.159518	0.839149
			0.159592	0.839543
			0.159618	0.839181
			0.159815	0.838431
			0.159916	0.838159
			0.160154	0.838184
			0.160254	0.837911
			0.16028	0.837736
			0.160357	0.83746
			0.160463	0.837058
			0.16051	0.836079
			0.16051	0.836133
			0.160576	0.836596
			0.160653	0.837388
			0.160817	0.837816
			0.160864	0.837776
			0.16097	0.837752
			0.161008	0.837732
			0.161088	0.837969
			0.161215	0.838651
			0.161257	0.839012
			0.161313	0.839603
			0.161503	0.839265
			0.161569	0.838869
			0.161616	0.839029
			0.161701	0.839264
			0.161797	0.838233
			0.161835	0.838156
			0.161919	0.83817
			0.162117	0.839626
			0.162165	0.839085
			0.162245	0.838805
			0.162247	0.838458
			0.162275	0.838693
			0.162392	0.83875
			0.162494	0.839376
			0.162512	0.839896
			0.162576	0.839942
			0.162586	0.839785
			0.162787	0.840321
			0.162892	0.840661
			0.162978	0.840419
			0.163081	0.840554
			0.163181	0.840556
			0.163231	0.840252
			0.163374	0.841085
			0.163476	0.841744
			0.163476	0.841581
			0.163534	0.842399
			0.16364	0.842882
			0.163755	0.84267
			0.16384	0.842402
			0.163948	0.842368
			0.164133	0.842468
			0.16421	0.84302
			0.164241	0.843107
			0.164291	0.843431
			0.164424	0.843888
			0.164465	0.843644
			0.164535	0.843675
			0.16459	0.844137
			0.164728	0.843606
			0.164778	0.84378
			0.164854	0.843384
			0.164928	0.843752
			0.164988	0.843681
			0.165102	0.84428
			0.165181	0.844546
			0.165194	0.844173
			0.165425	0.844595
			0.165425	0.84437
			0.165475	0.843775
			0.165505	0.844178
			0.165581	0.843946
			0.165688	0.845186
			0.165747	0.844951
			0.165775	0.845463
			0.165941	0.845595
			0.166103	0.845972
			0.166149	0.847098
			0.166149	0.846762
			0.166213	0.846562
			0.166286	0.846664
			0.16639	0.84597
			0.166494	0.84658
			0.166688	0.846708
			0.166711	0.846806
			0.166755	0.846675
			0.166857	0.846952
			0.16694	0.847647
			0.167014	0.847446
			0.167097	0.847465
			0.167111	0.847189
			0.16716	0.847497
			0.167346	0.847182
			0.16735	0.846986
			0.167375	0.847806
			0.16743	0.84782
			0.167485	0.848235
			0.167669	0.84804
			0.167669	0.848079
			0.167752	0.848685
			0.167951	0.848478
			0.168034	0.84868
			0.168074	0.849049
			0.168175	0.848886
			0.168296	0.848899
			0.168331	0.849065
			0.168384	0.849852
			0.168468	0.850098
			0.168568	0.850617
			0.168651	0.851253
			0.168714	0.851607
			0.16878	0.851799
			0.168876	0.851188
			0.168938	0.851413
			0.168992	0.852018
			0.169017	0.852247
			0.169133	0.852401
			0.169254	0.851221
			0.16933	0.851041
			0.169336	0.851136
			0.169428	0.850748
			0.16949	0.850463
			0.16956	0.850538
			0.169604	0.850086
			0.169706	0.850637
			0.169837	0.851533
			0.169919	0.851416
			0.169972	0.851842
			0.170099	0.850531
			0.170197	0.851249
			0.170233	0.852145
			0.170276	0.852235
			0.170438	0.85264
			0.170511	0.853011
			0.170556	0.853139
			0.170656	0.853184
			0.170667	0.853432
			0.170758	0.853575
			0.170882	0.853145
			0.17093	0.853313
			0.171094	0.85352
			0.171136	0.854076
			0.171159	0.854646
			0.171214	0.85489
			0.171253	0.854402
			0.171367	0.855155
			0.171448	0.854934
			0.171487	0.85475
			0.171572	0.854047
			0.171745	0.854031
			0.171826	0.854373
			0.171837	0.85437
			0.171837	0.854455
			0.171914	0.854381
			0.172043	0.854174
			0.17207	0.853501
			0.17207	0.853643
			0.172121	0.853652
			0.172256	0.853358
			0.172369	0.853638
			0.172449	0.853801
			0.172502	0.854549
			0.172593	0.854948
			0.172731	0.854956
			0.172766	0.855236
			0.172836	0.855373
			0.172998	0.856216
			0.172998	0.855752
			0.173037	0.856527
			0.173117	0.856643
			0.173225	0.857325
			0.173286	0.857277
			0.173306	0.857486
			0.173351	0.856853
			0.173423	0.856481
			0.173597	0.857371
			0.173677	0.857953
			0.173691	0.85795
			0.173705	0.857699
			0.173785	0.858424
			0.173911	0.858826
			0.173935	0.858532
			0.173998	0.858226
			0.174003	0.858583
			0.174228	0.858781
			0.174299	0.859236
			0.174381	0.859392
			0.174395	0.859138
			0.174475	0.858793
			0.174534	0.858901
			0.174594	0.858839
			0.174718	0.858835
			0.174839	0.859171
			0.174881	0.859478
			0.174916	0.860301
			0.174964	0.860255
			0.17513	0.86065
			0.175217	0.860696
			0.175377	0.861204
			0.175495	0.861479
			0.175526	0.861101
			0.175526	0.861164
			0.175544	0.860946
			0.175623	0.860691
			0.175736	0.86075
			0.175761	0.861148
			0.17583	0.861004
			0.175928	0.860403
			0.176016	0.860518
			0.176057	0.860835
			0.176057	0.860768
			0.176101	0.860576
			0.176198	0.861
			0.176325	0.861333
			0.176385	0.860979
			0.176436	0.860797
			0.176462	0.860349
			0.176658	0.860396
			0.176663	0.860484
			0.176667	0.861312
			0.176738	0.860981
			0.176803	0.861363
			0.176889	0.861361
			0.17696	0.861694
			0.177002	0.862206
			0.17704	0.862583
			0.177144	0.862895
			0.177265	0.863426
			0.177354	0.863287
			0.177417	0.863436
			0.177473	0.862917
			0.177567	0.863627
			0.177567	0.863236
			0.177613	0.863578
			0.177704	0.864158
			0.177854	0.864155
			0.177932	0.864286
			0.177974	0.864582
			0.178043	0.865212
			0.178121	0.865584
			0.17818	0.86555
			0.178243	0.865799
			0.178243	0.865714
			0.178389	0.865661
			0.178467	0.866034
			0.178486	0.865675
			0.178542	0.865493
			0.178585	0.86513
			0.178662	0.865908
			0.17874	0.865908
			0.1788	0.866146
			0.178983	0.866321
			0.179101	0.865995
			0.179143	0.866058
			0.179238	0.865633
			0.179351	0.865894
			0.179363	0.866451
			0.179396	0.867333
			0.179437	0.8677
			0.179437	0.867353
			0.179591	0.867706
			0.17966	0.868336
			0.17966	0.867967
			0.17972	0.868516
			0.179771	0.869071
			0.179809	0.869691
			0.179944	0.869956
			0.180031	0.870124
			0.180031	0.869817
			0.180202	0.870106
			0.180253	0.86971
			0.18031	0.870212
			0.180352	0.870281
			0.180447	0.870463
			0.180524	0.87015
			0.180549	0.871311
			0.180605	0.871234
			0.180771	0.871717
			0.180831	0.871651
			0.180879	0.871294
			0.180919	0.870828
			0.180919	0.870879
			0.181029	0.870496
			0.18114	0.870908
			0.18114	0.870638
			0.1812	0.870167
			0.18127	0.869754
			0.181427	0.870298
			0.181468	0.870522
			0.181509	0.870557
			0.181582	0.87017
			0.181624	0.870272
			0.18172	0.870454
			0.181802	0.871254
			0.181802	0.870485
			0.181877	0.870992
			0.182022	0.871165
			0.182029	0.870466
			0.182095	0.870407
			0.182109	0.871142
			0.182271	0.871118
			0.182315	0.871122
			0.182372	0.871081
			0.182551	0.871013
			0.182608	0.870965
			0.182656	0.870959
			0.182681	0.871114
			0.182713	0.871439
			0.182754	0.871599
			0.182812	0.871741
			0.1829	0.871623
			0.182918	0.871546
			0.182973	0.871357
			0.18309	0.87114
			0.183136	0.870865
			0.183195	0.87158
			0.183288	0.871267
			0.183337	0.87179
			0.183375	0.871729
			0.183468	0.872328
			0.183527	0.871584
			0.183556	0.872219
			0.183652	0.872756
			0.183774	0.873702
			0.183777	0.873947
			0.183846	0.874946
			0.183855	0.874696
			0.183948	0.874597
			0.18405	0.875161
			0.184064	0.875242
			0.184128	0.875674
			0.184235	0.876138
			0.184351	0.875935
			0.184409	0.876874
			0.184426	0.8772
			0.184444	0.877012
			0.184504	0.87694
			0.184643	0.877364
			0.184643	0.877673
			0.184716	0.877361
			0.18488	0.877743
			0.18495	0.877866
			0.185042	0.877848
			0.185091	0.87837
			0.185149	0.878274
			0.185241	0.878029
			0.185293	0.878558
			0.185293	0.878361
			0.185293	0.878425
			0.185431	0.878679
			0.185509	0.878415
			0.18552	0.878924
			0.185595	0.878298
			0.185661	0.878295
			0.185771	0.878708
			0.185811	0.879438
			0.185868	0.879691
			0.185944	0.88007
			0.186104	0.879163
			0.186155	0.879401
			0.186182	0.879434
			0.186256	0.879772
			0.18634	0.880953
			0.18637	0.880972
			0.18637	0.881001
			0.186411	0.880842
			0.186529	0.880635
			0.186606	0.881383
			0.186657	0.881019
			0.186657	0.88114
			0.18672	0.880917
			0.186786	0.881146
			0.18687	0.881027
			0.186946	0.881271
			0.187014	0.881277
			0.187014	0.881183
			0.187187	0.880826
			0.187243	0.880312
			0.187299	0.880087
			0.187299	0.880005
			0.187323	0.880112
			0.187414	0.879996
			0.187454	0.879797
			0.187513	0.880506
			0.187635	0.880617
			0.18779	0.880789
			0.187829	0.881143
			0.187868	0.88039
			0.187868	0.880909
			0.187935	0.880503
			0.188029	0.880539
			0.188082	0.881581
			0.188082	0.881175
			0.188148	0.881403
			0.188152	0.881592
			0.18824	0.880979
			0.188365	0.881265
			0.188366	0.881158
			0.188436	0.881825
			0.188476	0.882284
			0.188516	0.881553
			0.188615	0.881558
			0.188672	0.881719
			0.188719	0.881844
			0.188777	0.882099
			0.188909	0.882588
			0.188949	0.882951
			0.189005	0.883057
			0.189085	0.883393
			0.189214	0.884341
			0.189214	0.883799
			0.189254	0.883987
			0.189346	0.884041
			0.189508	0.885233
			0.189566	0.885118
			0.189601	0.886063
			0.189711	0.886117
			0.189777	0.886364
			0.189777	0.886552
			0.189777	0.886298
			0.189843	0.886896
			0.189848	0.887372
			0.189922	0.887698
			0.190032	0.887329
			0.190105	0.887412
			0.190153	0.887407
			0.190199	0.886844
			0.190276	0.887342
			0.190355	0.88743
			0.190409	0.887433
			0.190558	0.88808
			0.190619	0.889421
			0.190619	0.889078
			0.190619	0.888229
			0.190686	0.88903
			0.190725	0.888841
			0.190815	0.888416
			0.190837	0.888958
			0.19091	0.888563
			0.190979	0.88894
			0.191109	0.888881
			0.191178	0.88863
			0.19124	0.888629
			0.191249	0.888976
			0.191265	0.889059
			0.191318	0.889006
			0.19143	0.889039
			0.191508	0.88934
			0.191533	0.889566
			0.191698	0.88955
			0.191737	0.888986
			0.191756	0.889281
			0.191812	0.888612
			0.191876	0.889426
			0.191887	0.889902
			0.191993	0.889666
			0.192023	0.889907
			0.192084	0.89033
			0.192084	0.890091
			0.192218	0.890086
			0.192293	0.890739
			0.192293	0.890098
			0.192318	0.890695
			0.192362	0.88951
			0.192362	0.890006
			0.192462	0.889897
			0.192562	0.889972
			0.192584	0.8897
			0.19264	0.889165
			0.19285	0.889149
			0.192917	0.889538
			0.192917	0.889482
			0.192928	0.889664
			0.192986	0.88958
			0.193036	0.890023
			0.193116	0.889878
			0.193154	0.890189
			0.193226	0.890777
			0.193334	0.891104
			0.1934	0.891803
			0.193425	0.891532
			0.193505	0.891879
			0.193538	0.891846
			0.193654	0.891948
			0.193704	0.891695
			0.193745	0.891937
			0.193745	0.891843
			0.193894	0.892171
			0.193952	0.892743
			0.193985	0.892623
			0.194021	0.892343
			0.194065	0.892879
			0.194166	0.892811
			0.194227	0.892401
			0.194249	0.893354
			0.194296	0.893476
			0.194383	0.893941
			0.19448	0.893825
			0.194551	0.894194
			0.19457	0.894198
			0.194617	0.894061
			0.194655	0.894609
			0.194759	0.894672
			0.194776	0.895221
			0.194776	0.894979
			0.194812	0.895669
			0.194855	0.895332
			0.195006	0.895256
			0.19505	0.895629
			0.195096	0.895505
			0.195118	0.895997
			0.19517	0.895663
			0.195187	0.895805
			0.195285	0.896195
			0.195334	0.895594
			0.195392	0.89579
			0.195425	0.895658
			0.195588	0.895361
			0.195597	0.895298
			0.195646	0.895908
			0.195665	0.895991
			0.195763	0.895988
			0.195869	0.896009
			0.195929	0.895775
			0.196085	0.895856
			0.196142	0.895788
			0.196185	0.895763
			0.196223	0.896479
			0.196294	0.896529
			0.196387	0.8967
			0.196414	0.896385
			0.196436	0.896734
			0.196482	0.897096
			0.196537	0.896837
			0.19664	0.896795
			0.196686	0.89727
			0.196686	0.897421
			0.196716	0.898185
			0.196795	0.897738
			0.196825	0.897744
			0.196925	0.898232
			0.197004	0.898406
			0.197025	0.898327
			0.197025	0.897947
			0.197037	0.898023
			0.197218	0.897329
			0.197255	0.897628
			0.197295	0.897818
			0.197349	0.89778
			0.197395	0.897319
			0.197449	0.897679
			0.197498	0.89761
			0.197538	0.897839
			0.197651	0.898477
			0.197762	0.898431
			0.197833	0.898186
			0.197836	0.898443
			0.197836	0.898655
			0.197868	0.899157
			0.198021	0.898613
			0.198038	0.899407
			0.198038	0.899336
			0.198073	0.899299
			0.198106	0.899669
			0.198176	0.899262
			0.198308	0.900056
			0.198353	0.899936
			0.198423	0.900284
			0.198442	0.90104
			0.198503	0.900641
			0.198541	0.901318
			0.198611	0.901053
			0.198644	0.901569
			0.198739	0.901884
			0.198845	0.902607
			0.198845	0.903699
			0.198845	0.903014
			0.198904	0.903818
			0.198941	0.903592
			0.199019	0.904165
			0.199089	0.903529
			0.199114	0.903675
			0.199161	0.903928
			0.199267	0.904244
			0.199387	0.904064
			0.199449	0.903859
			0.199449	0.904435
			0.19951	0.904109
			0.199547	0.903897
			0.199641	0.903569
			0.199686	0.904126
			0.199716	0.904496
			0.199716	0.904419
			0.19979	0.904785
			0.19985	0.904977
			0.199908	0.905024
			0.199961	0.904414
			0.200031	0.904502
			0.20007	0.904756
			0.200184	0.904873
			0.200231	0.904968
			0.200286	0.905164
			0.200436	0.905579
			0.20045	0.905696
			0.200476	0.905711
			0.200517	0.905468
			0.200611	0.904998
			0.200684	0.905595
			0.200716	0.905904
			0.200724	0.905482
			0.200803	0.905859
			0.200928	0.904977
			0.200998	0.905363
			0.201049	0.905306
			0.201049	0.905489
			0.201064	0.905443
			0.201115	0.905451
			0.201196	0.905267
			0.201248	0.906021
			0.201248	0.905559
			0.201284	0.905384
			0.201336	0.905528
			0.201513	0.905755
			0.201523	0.905346
			0.201579	0.905813
			0.201651	0.905911
			0.201712	0.905953
			0.201772	0.90669
			0.201786	0.906112
			0.201844	0.90624
			0.201844	0.906373
			0.201876	0.906613
			0.202026	0.906589
			0.202042	0.906746
			0.202042	0.906475
			0.202084	0.906439
			0.202108	0.906073
			0.20214	0.906379
			0.202195	0.905837
			0.202306	0.906161
			0.202354	0.906005
			0.202467	0.905499
			0.202599	0.905993
			0.202636	0.906238
			0.202636	0.906272
			0.202689	0.906607
			0.202702	0.907213
			0.20277	0.907342
			0.202833	0.906883
			0.202841	0.906821
			0.202899	0.907261
			0.20302	0.907409
			0.203078	0.907391
			0.203115	0.907886
			0.203162	0.907264
			0.203178	0.90709
			0.203228	0.90756
			0.203294	0.908088
			0.203367	0.908011
			0.203425	0.90808
			0.203425	0.908146
			0.203425	0.907322
			0.203559	0.90811
			0.203622	0.908216
			0.20363	0.90805
			0.203687	0.908651
			0.203745	0.908452
			0.203818	0.908602
			0.203876	0.909084
			0.203884	0.908547
			0.203907	0.90902
			0.204033	0.909403
			0.204124	0.909328
			0.204145	0.909166
			0.204195	0.909923
			0.204216	0.909203
			0.204323	0.908844
			0.204407	0.90875
			0.204451	0.908609
			0.204472	0.908945
			0.204472	0.909161
			0.204593	0.908791
			0.204668	0.908889
			0.204706	0.908918
			0.204758	0.908387
			0.204798	0.909037
			0.20482	0.908963
			0.204904	0.909979
			0.204948	0.90964
			0.204994	0.91033
			0.204994	0.909739
			0.205002	0.910241
			0.205154	0.910236
			0.205189	0.909932
			0.20524	0.909938
			0.205307	0.910312
			0.205367	0.910229
			0.205435	0.910513
			0.205449	0.910594
			0.205474	0.911072
			0.205572	0.911475
			0.205709	0.911759
			0.205749	0.91163
			0.205774	0.911401
			0.205774	0.911641
			0.205837	0.910903
			0.205942	0.911047
			0.205968	0.910986
			0.205968	0.911249
			0.206001	0.911274
			0.206033	0.911191
			0.206108	0.911202
			0.206187	0.911859
			0.206254	0.912024
			0.206292	0.911693
			0.206317	0.911416
			0.206357	0.911573
			0.206416	0.911614
			0.206526	0.911689
			0.206551	0.911971
			0.206677	0.911726
			0.206744	0.911848
			0.206744	0.911698
			0.206757	0.911371
			0.206809	0.911465
			0.206809	0.911567
			0.206865	0.911423
			0.206938	0.911558
			0.206994	0.911667
			0.207061	0.912195
			0.207097	0.911946
			0.207213	0.912169
			0.20726	0.912072
			0.207298	0.912356
			0.207325	0.912089
			0.207368	0.911645
			0.207389	0.911769
			0.207486	0.911497
			0.207518	0.911769
			0.207525	0.911963
			0.207582	0.911975
			0.207637	0.912302
			0.207749	0.912346
			0.207775	0.911813
			0.207846	0.912158
			0.207903	0.912008
			0.207928	0.912032
			0.207988	0.91175
			0.208047	0.911832
			0.208096	0.911769
			0.208151	0.912143
			0.208254	0.911675
			0.208288	0.91199
			0.208288	0.911787
			0.208326	0.911337
			0.208377	0.912323
			0.208487	0.912472
			0.208545	0.911862
			0.208545	0.912283
			0.20858	0.912429
			0.208609	0.912506
			0.20876	0.911696
			0.208843	0.911876
			0.208864	0.912361
			0.208864	0.912103
			0.208864	0.912092
			0.208917	0.912865
			0.208984	0.912821
			0.20905	0.912853
			0.209056	0.912305
			0.209096	0.912789
			0.20912	0.912539
			0.20918	0.91252
			0.20928	0.912962
			0.209311	0.912746
			0.209311	0.912975
			0.209369	0.912955
			0.209439	0.912925
			0.209499	0.913109
			0.209576	0.913217
			0.20963	0.913081
			0.20963	0.912817
			0.209727	0.913436
			0.209821	0.91355
			0.209821	0.913209
			0.209861	0.914126
			0.209884	0.913995
			0.209899	0.913901
			0.209965	0.913574
			0.210016	0.913771
			0.210082	0.914012
			0.210139	0.914314
			0.210239	0.913853
			0.210303	0.913959
			0.210369	0.914289
			0.210393	0.914105
			0.2104	0.914238
			0.210475	0.914024
			0.210583	0.914401
			0.210583	0.914331
			0.2106	0.914252
			0.210655	0.913696
			0.210818	0.913642
			0.210836	0.913648
			0.210836	0.913812
			0.210889	0.91372
			0.210909	0.913879
			0.210963	0.913749
			0.211	0.913921
			0.211081	0.913839
			0.211109	0.913858
			0.211153	0.914267
			0.211242	0.91409
			0.211342	0.913696
			0.211357	0.913141
			0.211405	0.913428
			0.211405	0.914189
			0.211427	0.914304
			0.211501	0.914342
			0.211559	0.914868
			0.211624	0.914556
			0.211692	0.914539
			0.211834	0.914902
			0.211882	0.915315
			0.21191	0.915225
			0.211954	0.915519
			0.212004	0.915308
			0.212092	0.915676
			0.212099	0.916358
			0.212099	0.916073
			0.212148	0.916108
			0.212162	0.916288
			0.212179	0.916236
			0.212321	0.916584
			0.21235	0.916346
			0.212374	0.91676
			0.212413	0.916919
			0.212465	0.917198
			0.212476	0.917606
			0.212559	0.917602
			0.212623	0.91775
			0.212664	0.917778
			0.212664	0.917983
			0.212692	0.918047
			0.212844	0.917785
			0.212864	0.917702
			0.212929	0.917741
			0.212978	0.917757
			0.213034	0.917534
			0.213055	0.917421
			0.213103	0.917519
			0.213103	0.917491
			0.21311	0.917361
			0.213166	0.917168
			0.213279	0.91687
			0.21332	0.91688
			0.213385	0.916784
			0.213416	0.916596
			0.213416	0.916382
			0.213418	0.916769
			0.213479	0.916106
			0.213566	0.916019
			0.213604	0.916565
			0.213608	0.916501
			0.213666	0.916551
			0.213805	0.916166
			0.213854	0.916182
			0.213875	0.915329
			0.213925	0.915421
			0.213979	0.915533
			0.213992	0.915505
			0.214057	0.915129
			0.214122	0.915307
			0.214166	0.914594
			0.214166	0.91496
			0.214233	0.915043
			0.214341	0.914609
			0.214353	0.914989
			0.214353	0.914822
			0.214396	0.914808
			0.214431	0.915044
			0.214559	0.915372
			0.214602	0.914986
			0.214618	0.914441
			0.214664	0.914794
			0.214807	0.914252
			0.214864	0.914058
			0.214912	0.91431
			0.214916	0.91467
			0.214981	0.91406
			0.21506	0.913726
			0.215099	0.914079
			0.21512	0.913159
			0.215161	0.913543
			0.215168	0.913511
			0.215285	0.913741
			0.215323	0.913586
			0.215373	0.913096
			0.215437	0.913568
			0.215471	0.913515
			0.215474	0.913811
			0.215568	0.91347
			0.215596	0.91365
			0.215656	0.914274
			0.215656	0.91381
			0.215705	0.913493
			0.215842	0.914015
			0.215842	0.913224
			0.21588	0.914386
			0.215904	0.914955
			0.215904	0.914545
			0.215905	0.915314
			0.215992	0.91557
			0.216041	0.915519
			0.216089	0.916251
			0.216089	0.916117
			0.21614	0.916339
			0.216198	0.916495
			0.21633	0.916582
			0.216379	0.916513
			0.216398	0.916273
			0.216424	0.916514
			0.21646	0.916404
			0.216521	0.916732
			0.216583	0.916336
			0.216633	0.916755
			0.216721	0.91696
			0.216823	0.917266
			0.216872	0.917156
			0.216907	0.917121
			0.216952	0.917048
			0.217003	0.916938
			0.217043	0.917211
			0.217092	0.917343
			0.217137	0.916939
			0.217137	0.917073
			0.21717	0.916808
			0.217308	0.916741
			0.217321	0.916369
			0.217321	0.916986
			0.217321	0.916846
			0.21738	0.916725
			0.217383	0.916113
			0.217416	0.916177
			0.21748	0.915997
			0.217566	0.916402
			0.217578	0.915971
			0.217628	0.915691
			0.21781	0.915477
			0.217846	0.915542
			0.217873	0.915416
			0.217883	0.915859
			0.217935	0.91508
			0.218022	0.91542
			0.218057	0.915326
			0.218057	0.914935
			0.218057	0.914853
			0.218081	0.914689
			0.218118	0.915152
			0.218161	0.914827
			0.218241	0.914689
			0.218267	0.914673
			0.218302	0.91514
			0.218333	0.91476
			0.218382	0.914751
			0.218481	0.914562
			0.218546	0.914488
			0.218602	0.914594
			0.218607	0.915012
			0.218607	0.914771
			0.218752	0.914727
			0.21879	0.914975
			0.218829	0.914977
			0.218851	0.915248
			0.218895	0.915012
			0.218958	0.91513
			0.219007	0.914707
			0.219041	0.914835
			0.219095	0.914622
			0.219206	0.91479
			0.219257	0.914734
			0.219278	0.914752
			0.219337	0.914563
			0.219342	0.914424
			0.219405	0.914698
			0.219483	0.914422
			0.219521	0.914956
			0.219521	0.914537
			0.219573	0.914282
			0.219582	0.914252
			0.219637	0.914564
			0.219763	0.915136
			0.219764	0.915011
			0.21977	0.915337
			0.219825	0.91577
			0.219879	0.915736
			0.219886	0.91544
			0.219894	0.915181
			0.219972	0.915666
			0.220027	0.915215
			0.220068	0.915022
			0.220068	0.915647
			0.220137	0.915385
			0.220234	0.915515
			0.22025	0.915878
			0.22027	0.915265
			0.22031	0.916188
			0.220343	0.916657
			0.220411	0.916342
			0.220492	0.916363
			0.220502	0.916143
			0.220578	0.916087
			0.220718	0.916159
			0.220737	0.915636
			0.220795	0.915292
			0.220795	0.915344
			0.220795	0.91627
			0.220836	0.915502
			0.22087	0.914677
			0.220962	0.914891
			0.220976	0.914845
			0.220998	0.914844
			0.221036	0.914683
			0.221149	0.914979
			0.221179	0.9141
			0.221217	0.913997
			0.221274	0.914023
			0.221278	0.913876
			0.221324	0.914258
			0.221373	0.914016
			0.221435	0.913485
			0.221469	0.91354
			0.221519	0.913893
			0.221593	0.913533
			0.2217	0.913547
			0.2217	0.913357
			0.221751	0.913791
			0.221824	0.913783
			0.22188	0.914177
			0.221903	0.913894
			0.22194	0.914039
			0.22194	0.913258
			0.221999	0.913415
			0.222035	0.91356
			0.222169	0.91343
			0.222209	0.913219
			0.222241	0.91352
			0.222241	0.913401
			0.222269	0.913546
			0.222301	0.913912
			0.222395	0.91373
			0.222421	0.91318
			0.222458	0.913093
			0.222481	0.913384
			0.222481	0.91309
			0.222483	0.913646
			0.222641	0.913518
			0.222689	0.913377
			0.222737	0.91357
			0.222781	0.913288
			0.222808	0.913449
			0.222871	0.913332
			0.222901	0.913968
			0.222914	0.91433
			0.222961	0.914283
			0.222961	0.914501
			0.223058	0.913941
			0.22314	0.91447
			0.22314	0.914706
			0.22316	0.914669
			0.2232	0.913994
			0.223225	0.91417
			0.223309	0.91409
			0.223378	0.914126
			0.223379	0.913816
			0.223414	0.91385
			0.223514	0.914029
			0.223636	0.914211
			0.223678	0.913888
			0.223678	0.91484
			0.223678	0.913935
			0.223734	0.914131
			0.223765	0.914122
			0.223827	0.914098
			0.223857	0.914238
			0.223884	0.913905
			0.223919	0.913694
			0.224036	0.914286
			0.224085	0.914006
			0.224095	0.914189
			0.224095	0.913789
			0.224108	0.914069
			0.224163	0.913962
			0.224214	0.913408
			0.224269	0.913305
			0.224363	0.912796
			0.224393	0.91377
			0.224393	0.91265
			0.224393	0.912619
			0.224489	0.913347
			0.224571	0.912858
			0.224571	0.913091
			0.224571	0.912968
			0.224571	0.913105
			0.22463	0.913005
			0.224634	0.912102
			0.22469	0.912468
			0.22475	0.912363
			0.224809	0.912158
			0.224865	0.91177
			0.224885	0.911735
			0.224987	0.911602
			0.225043	0.911561
			0.225104	0.910404
			0.225123	0.910225
			0.225165	0.909454
			0.225195	0.910224
			0.225278	0.910284
			0.225283	0.909931
			0.225306	0.909995
			0.225343	0.909658
			0.225382	0.909647
			0.22552	0.909541
			0.225566	0.909177
			0.225614	0.909036
			0.22564	0.908991
			0.225698	0.909307
			0.225753	0.909679
			0.225772	0.909606
			0.225816	0.909111
			0.225816	0.908807
			0.225816	0.908852
			0.225947	0.909141
			0.225993	0.909258
			0.226009	0.908697
			0.226052	0.908973
			0.226052	0.908764
			0.226075	0.908578
			0.226189	0.908757
			0.22623	0.908515
			0.226273	0.908752
			0.226412	0.909333
			0.226465	0.909297
			0.226474	0.909348
			0.226524	0.9093
			0.226534	0.909714
			0.226583	0.910162
			0.22664	0.909593
			0.226701	0.910234
			0.226701	0.910416
			0.226701	0.909939
			0.226739	0.910532
			0.22676	0.910849
			0.226859	0.910889
			0.226915	0.911519
			0.226936	0.91102
			0.226993	0.911056
			0.22704	0.91159
			0.227054	0.9113
			0.227068	0.911893
			0.227158	0.912395
			0.227212	0.91254
			0.22723	0.912494
			0.22723	0.91259
			0.227306	0.91188
			0.227407	0.911755
			0.227407	0.911861
			0.227424	0.912343
			0.227465	0.911522
			0.227487	0.911537
			0.227548	0.911601
			0.227595	0.9119
			0.227641	0.912162
			0.227686	0.911809
			0.227753	0.911905
			0.227817	0.912423
			0.227869	0.91228
			0.22793	0.912019
			0.227934	0.911503
			0.227934	0.912441
			0.227934	0.912244
			0.227984	0.911831
			0.228097	0.911162
			0.22811	0.910714
			0.22811	0.910709
			0.22811	0.911074
			0.22815	0.911183
			0.22817	0.9116
			0.228309	0.911489
			0.228344	0.910754
			0.228344	0.910856
			0.228402	0.911041
			0.228422	0.911144
			0.228461	0.911118
			0.228513	0.911516
			0.228559	0.911866
			0.22862	0.911345
			0.228636	0.911524
			0.228731	0.910929
			0.228809	0.910437
			0.228814	0.910235
			0.228869	0.910298
			0.228884	0.909899
			0.228959	0.910646
			0.229012	0.910441
			0.229044	0.910141
			0.229047	0.910943
			0.229103	0.909515
			0.229103	0.910265
			0.229244	0.909741
			0.229303	0.909773
			0.229336	0.909512
			0.229336	0.90996
			0.229355	0.909151
			0.229394	0.90915
			0.229418	0.909574
			0.229492	0.909463
			0.22951	0.909558
			0.22952	0.909427
			0.229568	0.909003
			0.229597	0.908759
			0.229684	0.908672
			0.229718	0.909014
			0.229743	0.908867
			0.229766	0.908762
			0.229841	0.908576
			0.229859	0.908992
			0.229859	0.908754
			0.229967	0.907851
			0.230017	0.908185
			0.230083	0.907844
			0.230207	0.909214
			0.230207	0.908564
			0.230259	0.908145
			0.230265	0.90749
			0.230266	0.907986
			0.230333	0.908246
			0.230381	0.908488
			0.230423	0.90861
			0.230439	0.908108
			0.230439	0.908391
			0.230488	0.908433
			0.230544	0.907878
			0.230666	0.907655
			0.230699	0.907695
			0.230728	0.907736
			0.230728	0.908143
			0.230743	0.908198
			0.230803	0.90808
			0.230898	0.907983
			0.230902	0.907581
			0.230925	0.907673
			0.23096	0.907212
			0.23096	0.907203
			0.231021	0.906777
			0.231122	0.906436
			0.231133	0.906459
			0.231133	0.906361
			0.231187	0.90604
			0.231247	0.906582
			0.2313	0.906197
			0.23136	0.906192
			0.231364	0.906315
			0.231421	0.905567
			0.231421	0.905591
			0.231436	0.905763
			0.231554	0.905906
			0.231594	0.906535
			0.231594	0.905662
			0.231594	0.906434
			0.231648	0.906599
			0.231653	0.906513
			0.231729	0.906026
			0.231837	0.905466
			0.231882	0.905831
			0.231888	0.905966
			0.232017	0.904884
			0.23209	0.905066
			0.232113	0.905371
			0.232166	0.904703
			0.232171	0.904913
			0.232258	0.905574
			0.232285	0.90606
			0.232285	0.905823
			0.232285	0.905265
			0.232311	0.906996
			0.232344	0.906599
			0.232457	0.906923
			0.232476	0.906659
			0.232515	0.907222
			0.232515	0.906624
			0.23256	0.907768
			0.232572	0.907171
			0.232615	0.906702
			0.232654	0.906627
			0.232739	0.906597
			0.232744	0.905818
			0.232794	0.906447
			0.232802	0.906243
			0.232881	0.906301
			0.232974	0.906172
			0.233018	0.906875
			0.233031	0.907362
			0.233053	0.907077
			0.233112	0.906611
			0.233146	0.907114
			0.233181	0.906915
			0.233213	0.906949
			0.233271	0.907287
			0.233382	0.907704
			0.233432	0.907653
			0.233444	0.908083
			0.233489	0.907899
			0.233489	0.907536
			0.233501	0.90802
			0.233546	0.908391
			0.233594	0.90812
			0.23366	0.908014
			0.23366	0.908733
			0.233691	0.907216
			0.233717	0.907648
			0.23382	0.907832
			0.233889	0.907657
			0.233911	0.907356
			0.233946	0.907375
			0.233987	0.907674
			0.234003	0.907346
			0.234035	0.907835
			0.234094	0.907186
			0.234147	0.908407
			0.234174	0.907233
			0.234174	0.90766
			0.234174	0.907486
			0.234197	0.906201
			0.234302	0.906938
			0.234345	0.907653
			0.234345	0.907214
			0.234379	0.907369
			0.234402	0.906383
			0.23444	0.906951
			0.2345	0.906477
			0.234573	0.906233
			0.234573	0.905927
			0.234573	0.90682
			0.234661	0.905971
			0.234775	0.906098
			0.234807	0.905233
			0.234857	0.905026
			0.234857	0.904897
			0.234857	0.905375
			0.2349	0.904714
			0.234964	0.904904
			0.235027	0.90475
			0.235027	0.905121
			0.235073	0.904771
			0.235084	0.904882
			0.235084	0.905478
			0.235107	0.904859
			0.235211	0.904735
			0.235257	0.905365
			0.235311	0.90515
			0.235359	0.90532
			0.235368	0.904777
			0.235404	0.904461
			0.235502	0.905612
			0.235538	0.905312
			0.235538	0.905778
			0.235688	0.90545
			0.235708	0.905131
			0.235708	0.904832
			0.235715	0.904748
			0.235765	0.904801
			0.235803	0.904577
			0.235869	0.905394
			0.235878	0.905788
			0.23593	0.905407
			0.235934	0.904863
			0.235991	0.90565
			0.236054	0.905796
			0.236158	0.90572
[truncated: 32,841 more rows]

## Sheet: Supplementary Fig. 6
		Supplementary Figure 6, panel d										Supplementary Figure 6, panel e
	Biological Replicate 2	Supplementary Figure 6, panel f (WT/∆C western blot)					Supplementary Figure 6, panel f (S752E/S752A western blot)					Supplementary Figure 6, panel f (WT/∆C Ponceau S)							Supplementary Figure 6, panel f (S752E/S752A Ponceau S)
	Biological Replicate 3	Supplementary Figure 6, panel g (WT/∆C western blot)					Supplementary Figure 6, panel g (S752E/S752A western blot)					Supplementary Figure 6, panel g (WT/∆C Ponceau S)							Supplementary Figure 6, panel g (S752E/S752A Ponceau S)

## Sheet: Supplementary Fig. 8
Monomer, repeat 1 (panel c)						Monomer, repeat 2 (panel d)						Complex, repeat 1 (panel e)						Complex, repeat 2 (panel f)
Thermogram data		Wiseman plot				Thermogram data		Wiseman plot				Thermogram data		Wiseman plot				Thermogram data		Wiseman plot
Time (min)	DP (µcal/sec)	Molar ratio	∆H (cal/mol)	Fit		Time (min)	DP (µcal/sec)	Molar ratio	∆H (cal/mol)	Fit		Time (min)	DP (µcal/sec)	Molar ratio	∆H (cal/mol)	Fit		Time (min)	DP (µcal/sec)	Molar ratio	∆H (cal/mol)	Fit
0.0833333	-0.00094649	0.04866	-15230.5	-15458.9		0.0833333	-0.00229	0.04866	-16210.8	-17204.4		0.0833333	-0.000961646	0.04866	-17980.9	-18543.3		0.0833333	0.000440017	0.04866	-17233.8	-17292.7
0.166667	-0.00178	0.09756	-16098.7	-15457.8		0.166667	-0.00153	0.09756	-18014	-17203		0.166667	-0.00125	0.09756	-19325.6	-18542.6		0.166667	-0.00115	0.09756	-17555	-17291.9
0.25	-0.0021	0.14669	-15712.8	-15456.2		0.25	-0.00103	0.14669	-17209.3	-17201		0.25	-0.00228	0.14669	-19641.4	-18541.3		0.25	-0.00146	0.14669	-17804.1	-17290.6
0.333333	0.00205	0.19606	-15330.2	-15454		0.333333	0.000964536	0.19606	-17442.7	-17198.2		0.333333	-0.00020607	0.19606	-18412.2	-18539.6		0.333333	-0.00198	0.19606	-17990.6	-17288.8
0.416667	-0.00326	0.24566	-16549.9	-15451.2		0.416667	-0.000860859	0.24566	-16567.6	-17194.5		0.416667	-0.000284212	0.24566	-19832.7	-18537.2		0.416667	0.00111	0.24566	-17479	-17286.4
0.5	-0.000265727	0.2955	-15028.5	-15447.7		0.5	-0.000636254	0.2955	-17127.9	-17189.7		0.5	-0.000262353	0.2955	-17999.1	-18534.3		0.5	-0.000161267	0.2955	-17668.4	-17283.5
0.583333	-0.0023	0.34558	-16031.5	-15443.2		0.583333	-0.0028	0.34558	-18037.6	-17183.6		0.583333	-0.000880495	0.34558	-18708.6	-18530.7		0.583333	-0.000639524	0.34558	-16999.2	-17279.9
0.666667	-0.00572	0.39589	-15133	-15437.7		0.666667	-0.00435	0.39589	-16867.5	-17175.4		0.666667	-0.00138	0.39589	-18544.2	-18526.4		0.666667	0.000202219	0.39589	-17031	-17275.5
0.75	0.00555	0.44644	-14534.5	-15430.8		0.75	0.00378	0.44644	-16555.9	-17164.1		0.75	-5.67776e-05	0.44644	-18469.8	-18521.2		0.75	0.000373962	0.44644	-17310.2	-17270.2
0.833333	6.22652e-05	0.49722	-15228.8	-15421.8		0.833333	0.000704139	0.49722	-17217.2	-17147.5		0.833333	2.26689e-05	0.49722	-18717.2	-18514.7		0.833333	0.00119	0.49722	-17280.5	-17263.7
0.916667	-0.00183	0.54824	-15295.3	-15409.6		0.916667	-0.00186	0.54824	-17269.1	-17120.8		0.916667	0.00169	0.54824	-18648.5	-18506.5		0.916667	0.00184	0.54824	-17410.8	-17255.4
1	-0.00526	0.59949	-14181.5	-15392.1		1	0.000276229	0.59949	-17596.9	-17070.8		1	-0.000111006	0.59949	-18306.6	-18495.5		1	0.000778798	0.59949	-16676.1	-17244.3
1.08333	-0.01458	0.65098	-15070.7	-15364.5		1.08333	-0.00279	0.65098	-16629.5	-16952.2		1.08333	-0.00605	0.65098	-18098.5	-18479.2		1.08333	-0.01538	0.65098	-17667.2	-17228.5
1.16667	-0.27258	0.70271	-16040	-15314.4		1.16667	-0.21581	0.70271	-16912.9	-16511.1		1.16667	-0.27458	0.70271	-17537.2	-18450.8		1.16667	-0.32023	0.70271	-17196.2	-17202.7
1.25	-0.4325	0.75467	-15599.8	-15201.8		1.25	-0.46547	0.75467	-12567.9	-12775.5		1.25	-0.48536	0.75467	-17708.8	-18384.9		1.25	-0.44399	0.75467	-16558.3	-17151.4
1.33333	-0.21915	0.80686	-14805.9	-14830		1.33333	-0.32947	0.80686	-3059.04	-2753.62		1.33333	-0.29902	0.80686	-17785.5	-18111.2		1.33333	-0.26263	0.80686	-16076.6	-17006.7
1.41667	-0.05553	0.85929	-12516.9	-12360.1		1.41667	-0.11778	0.85929	-142.714	-490.473		1.41667	-0.09156	0.85929	-13458.2	-13407.1		1.41667	-0.07744	0.85929	-16056.4	-16115.2
1.5	-0.04168	0.91196	-3529.47	-3779.82		1.5	-0.03352	0.91196	-55.0576	-184.518		1.5	-0.04615	0.91196	-1341.67	-1377.54		1.5	-0.04214	0.91196	-7210.18	-7134.57
1.58333	-0.02336	0.96486	-1584.51	-670.878		1.58333	-0.0155	0.96486	917.138	-94.5893		1.58333	-0.026	0.96486	563.155	-202.912		1.58333	-0.0243	0.96486	-364.926	-696.967
1.66667	-0.01111	1.018	49.7738	-237.218		1.66667	-0.00865	1.018	843.633	-56.4916		1.66667	-0.02245	1.018	140.486	-75.9885		1.66667	-0.02287	1.018	65.4244	-183.483
1.75	-0.01194	1.07138	-680.389	-117.773		1.75	-0.00597	1.07138	539.609	-36.8127		1.75	-0.01775	1.07138	329.342	-38.1313		1.75	-0.01422	1.07138	687.609	-81.2027
1.83333	-0.00788	1.12499	-38.8644	-69.0003		1.83333	-0.00494	1.12499	-315.419	-25.2819		1.83333	-0.01021	1.12499	-108.841	-21.7526		1.83333	-0.01025	1.12499	630.549	-44.2924
1.91667	-0.00614	1.17883	53.938	-44.3833		1.91667	-0.00253	1.17883	953.4	-17.8989		1.91667	-0.00735	1.17883	280.919	-13.094		1.91667	-0.00762	1.17883	347.62	-26.7884
2	0.0019	1.23292	426.003	-30.1893		2	-0.00217	1.23292	774.587	-12.8442		2	-0.00555	1.23292	-281.436	-7.8799		2	-0.00567	1.23292	-447.53	-17.0351
2.08333	-0.00221	1.28723	-378.67	-21.2108		2.08333	-0.00169	1.28723	542.802	-9.19427		2.08333	-0.00272	1.28723	93.5242	-4.42862		2.08333	-0.00493	1.28723	-4.51673	-10.9724
2.16667	-0.0023	1.34179	-629.601	-15.1239		2.16667	0.0009554	1.34179	-366.713	-6.43993		2.16667	-0.00314	1.34179	-558.971	-1.96944		2.16667	-0.00383	1.34179	-591.76	-6.88506
2.25	0.000332341	1.39657	806.281	-10.7654		2.25	-0.00147	1.39657	525.694	-4.28186		2.25	-0.00332	1.39657	-26.9231	-0.10861		2.25	-0.00413	1.39657	292.46	-3.94702
2.33333	0.000287048	1.4516	208.599	-7.50106		2.33333	0.000147	1.4516	840.845	-2.53484		2.33333	-0.00162	1.4516	-167.793	1.37202		2.33333	-0.00318	1.4516	-59.2686	-1.72067
2.41667	0.0019	1.50686	-779.33	-4.96124		2.41667	-0.0009772	1.50686	-513.787	-1.07931		2.41667	-0.00239	1.50686	-380.621	2.60119		2.41667	-0.00193	1.50686	215.532	0.04335
2.5	-8.3269e-05	1.56235	447.641	-2.91889		2.5	0.0004286	1.56235	26.1857	0.16466		2.5	-0.000680004	1.56235	-158.454	3.65883		2.5	-0.00215	1.56235	-130.078	1.49554
2.58333	-0.000663427	1.61808	-1356.32	-1.22828		2.58333	-0.0002156	1.61808	304.967	1.25214		2.58333	-0.000936735	1.61808	-299.507	4.59665		2.58333	-0.00235	1.61808	-543.711	2.73105
2.66667	0.0018	1.67405	484.73	0.20751		2.66667	-0.00107	1.67405	-186.611	2.22204		2.66667	-0.00174	1.67405	323.527	5.44928		2.66667	-0.000293004	1.67405	-92.6679	3.81241
2.75	6.25583e-06	1.73025	882.129	1.455		2.75	8.6e-05	1.73025	-5.59084	3.10248		2.75	1.98014e-05	1.73025	-175.533	6.24059		2.75	-0.00111	1.73025	-382.181	4.78203
2.83333	-0.00604	1.78669	410.736	2.56099		2.83333	0.0004718	1.78669	459.36	3.91414		2.83333	-0.00083693	1.78669	-952.838	6.98748		2.83333	-0.000946362	1.78669	663.072	5.66949
2.91667	-0.00519	1.84336	902.831	3.5592		2.91667	0.0005876	1.84336	999.47	4.67254		2.91667	-0.000393662	1.84336	-188.061	7.70212		2.91667	-0.00028304	1.84336	45.8498	6.49593
3	0.000227865	1.90027	-91.6236	4.47441		3	-0.000906972	1.90027	220.076	5.38948		3	7.97027e-05	1.90027	455.073	8.39347		3	-0.00102	1.90027	13.8586	7.27673
3.08333	-0.00144	1.95742	-429.915	5.32511		3.08333	0.000702182	1.95742	-182.149	6.07404		3.08333	0.00119	1.95742	-230.872	9.06824		3.08333	-0.000232067	1.95742	197.972	8.02332
3.16667	0.0018	2.0148	359.449	6.12536		3.16667	0.000761336	2.0148	180.571	6.73331		3.16667	-0.00029108	2.0148	114.026	9.73151		3.16667	-0.00107	2.0148	425.216	8.74431
3.25	-7.85215e-05					3.25	0.00113					3.25	-0.000791472					3.25	-0.00311
3.33333	-0.00488					3.33333	0.00255					3.33333	0.000938136					3.33333	0.000788464
3.41667	-0.00367					3.41667	0.0014					3.41667	0.00274					3.41667	0.000255308
3.5	-0.00538					3.5	0.00275					3.5	0.00231					3.5	-0.000427849
3.58333	-0.00291					3.58333	-7.28941e-05					3.58333	0.00227					3.58333	-0.00326
3.66667	0.000674168					3.66667	4.62598e-05					3.66667	0.00344					3.66667	0.000715839
3.75	0.00363					3.75	0.000209932					3.75	-0.000165589					3.75	0.00142
3.83333	0.00127					3.83333	-0.00142					3.83333	0.00031703					3.83333	0.000516275
3.91667	-0.00384					3.91667	0.00114					3.91667	0.00070965					3.91667	5.60322e-05
4	-0.00261					4	0.000482655					4	0.00172					4	-0.00068421
4.08333	-0.01223					4.08333	-0.00239					4.08333	-0.00502					4.08333	-0.01277
4.16667	-0.25311					4.16667	-0.20056					4.16667	-0.26046					4.16667	-0.30139
4.25	-0.42997					4.25	-0.463					4.25	-0.48219					4.25	-0.44439
4.33333	-0.2644					4.33333	-0.36117					4.33333	-0.32015					4.33333	-0.28497
4.41667	-0.08505					4.41667	-0.14656					4.41667	-0.10822					4.41667	-0.0875
4.5	-0.0451					4.5	-0.04571					4.5	-0.05628					4.5	-0.04685
4.58333	-0.02456					4.58333	-0.02236					4.58333	-0.03245					4.58333	-0.0299
4.66667	-0.01699					4.66667	-0.0121					4.66667	-0.02595					4.66667	-0.02191
4.75	-0.01307					4.75	-0.00834					4.75	-0.01951					4.75	-0.01562
4.83333	-0.01654					4.83333	-0.00942					4.83333	-0.01548					4.83333	-0.01092
4.91667	-0.0057					4.91667	-0.00715					4.91667	-0.01092					4.91667	-0.00886
5	-0.00398					5	-0.00624					5	-0.00789					5	-0.00605
5.08333	0.000394504					5.08333	-0.00439					5.08333	-0.00807					5.08333	-0.00391
5.16667	-0.00157					5.16667	-0.00399					5.16667	-0.00448					5.16667	-0.00177
5.25	0.00319					5.25	-0.00658					5.25	-0.0075					5.25	-0.00407
5.33333	-0.00252					5.33333	-0.00267					5.33333	-0.0037					5.33333	-0.00227
5.41667	0.00293					5.41667	-0.000978839					5.41667	-0.00492					5.41667	-0.00221
5.5	-0.00055003					5.5	-0.00169					5.5	-0.00457					5.5	-0.00197
5.58333	0.000108967					5.58333	-0.00307					5.58333	-0.00224					5.58333	-0.0012
5.66667	-0.00152					5.66667	-0.00432					5.66667	-0.0031					5.66667	-0.00277
5.75	-0.0034					5.75	-0.00257					5.75	-0.000696061					5.75	-0.00477
5.83333	-0.00181					5.83333	-0.00188					5.83333	-0.00201					5.83333	-0.00175
5.91667	-0.0028					5.91667	-0.000730472					5.91667	-0.00158					5.91667	-0.000533232
6	-0.000857651					6	-0.00383					6	-0.00258					6	0.0015
6.08333	0.00117					6.08333	-0.00207					6.08333	-0.00231					6.08333	-0.000538586
6.16667	0.000122032					6.16667	-0.00316					6.16667	-0.00171					6.16667	-0.00106
6.25	-0.00123					6.25	-0.00117					6.25	-0.00163					6.25	0.000456061
6.33333	-0.00208					6.33333	-0.00206					6.33333	-0.000114747					6.33333	0.000798384
6.41667	-0.00417					6.41667	-0.00219					6.41667	-0.00212					6.41667	0.000240707
6.5	-0.00999					6.5	-0.00196					6.5	-0.000581515					6.5	0.00045303
6.58333	-0.00184					6.58333	-0.000493941					6.58333	-0.000709899					6.58333	0.000585354
6.66667	0.00247					6.66667	0.000561236					6.66667	-0.00362					6.66667	0.00041941
6.75	0.00065421					6.75	-0.00124					6.75	-0.00114					6.75	-0.000101631
6.83333	0.000519344					6.83333	0.00135					6.83333	0.00102					6.83333	-0.000382672
6.91667	0.000254478					6.91667	-0.00171					6.91667	-0.000454002					6.91667	0.000236287
7	0.000779612					7	-0.000507741					7	0.000477031					7	0.000925246
7.08333	-0.00737					7.08333	-0.00151					7.08333	-0.00484					7.08333	-0.01098
7.16667	-0.23437					7.16667	-0.17537					7.16667	-0.22786					7.16667	-0.27889
7.25	-0.41924					7.25	-0.44657					7.25	-0.47424					7.25	-0.43218
7.33333	-0.27915					7.33333	-0.37615					7.33333	-0.33906					7.33333	-0.29625
7.41667	-0.0897					7.41667	-0.16108					7.41667	-0.12239					7.41667	-0.09683
7.5	-0.0433					7.5	-0.04656					7.5	-0.06445					7.5	-0.0544
7.58333	-0.02738					7.58333	-0.02099					7.58333	-0.03768					7.58333	-0.03112
7.66667	-0.0178					7.66667	-0.01464					7.66667	-0.02625					7.66667	-0.0258
7.75	-0.02127					7.75	-0.00862					7.75	-0.02301					7.75	-0.02019
7.83333	-0.01466					7.83333	-0.0044					7.83333	-0.0188					7.83333	-0.01225
7.91667	-0.00834					7.91667	-0.00229					7.91667	-0.01072					7.91667	-0.00935
8	-0.00316					8	-0.00514					8	-0.00847					8	-0.00517
8.08333	0.00152					8.08333	-0.0013					8.08333	-0.00647					8.08333	-0.00777
8.16667	7.50779e-05					8.16667	-0.00133					8.16667	-0.00633					8.16667	-0.00636
8.25	0.000107042					8.25	-0.00258					8.25	-0.00651					8.25	-0.00269
8.33333	-0.000180993					8.33333	-0.0002915					8.33333	-0.00454					8.33333	-0.00237
8.41667	-0.00532					8.41667	-0.00195					8.41667	-0.00334					8.41667	-0.00274
8.5	-0.00101					8.5	-0.00101					8.5	-0.00361					8.5	-0.00441
8.58333	-0.00254					8.58333	-0.00122					8.58333	-0.00246					8.58333	-0.00449
8.66667	-0.00195					8.66667	-0.00124					8.66667	-0.00273					8.66667	-0.00333
8.75	0.00301					8.75	0.0015					8.75	-0.0041					8.75	-0.0023
8.83333	0.00705					8.83333	-0.00212					8.83333	-0.00249					8.83333	-0.00168
8.91667	0.00292					8.91667	-0.000304656					8.91667	-0.00227					8.91667	-0.00122
9	-0.00287					9	0.00065775					9	-0.00237					9	-0.000709697
9.08333	-0.00279					9.08333	-0.00208					9.08333	-0.00271					9.08333	-0.000143434
9.16667	-0.00313					9.16667	-0.00185					9.16667	-0.00265					9.16667	0.00108
9.25	-0.00271					9.25	0.00103					9.25	-0.000803939					9.25	-1.09091e-05
9.33333	-0.00109					9.33333	0.0021					9.33333	-0.00344					9.33333	-0.000674646
9.41667	0.00511					9.41667	0.0021					9.41667	-0.0016					9.41667	-0.00147
9.5	0.00673					9.5	0.00247					9.5	-0.00337					9.5	-0.00212
9.58333	-0.00757					9.58333	-0.00253					9.58333	-0.00262					9.58333	-0.000813396
9.66667	-0.0085					9.66667	-0.000335824					9.66667	0.000100346					9.66667	-0.0012
9.75	-0.000884539					9.75	0.000110063					9.75	0.0013					9.75	-0.000602791
9.83333	-0.00288					9.83333	-0.000554049					9.83333	0.000265394					9.83333	-0.000282488
9.91667	0.00293					9.91667	3.18381e-05					9.91667	-0.000327082					9.91667	-4.21852e-05
10	-0.00167					10	0.00118					10	0.000210443					10	-0.00106
10.0833	-0.01396					10.0833	0.00253					10.0833	-0.0031					10.0833	-0.00775
10.1667	-0.18293					10.1667	-0.16097					10.1667	-0.21149					10.1667	-0.25316
10.25	-0.4039					10.25	-0.43043					10.25	-0.45219					10.25	-0.42289
10.3333	-0.30089					10.3333	-0.38069					10.3333	-0.33447					10.3333	-0.3055
10.4167	-0.102					10.4167	-0.17743					10.4167	-0.12885					10.4167	-0.10611
10.5	-0.04931					10.5	-0.05148					10.5	-0.06896					10.5	-0.06024
10.5833	-0.02099					10.5833	-0.0241					10.5833	-0.03805					10.5833	-0.0339
10.6667	-0.0187					10.6667	-0.01348					10.6667	-0.02588					10.6667	-0.02519
10.75	-0.02152					10.75	-0.00878					10.75	-0.02188					10.75	-0.01979
10.8333	-0.01666					10.8333	-0.00579					10.8333	-0.01386					10.8333	-0.01404
10.9167	-0.00796					10.9167	-0.00634					10.9167	-0.01007					10.9167	-0.00946
11	-0.00087985					11	-0.0042					11	-0.00855					11	-0.00944
11.0833	-0.00246					11.0833	-0.00366					11.0833	-0.00488					11.0833	-0.00721
11.1667	-0.000930633					11.1667	-0.0021					11.1667	-0.00263					11.1667	-0.00672
11.25	-0.00277					11.25	2.14062e-05					11.25	-0.00256					11.25	-0.0056
11.3333	-0.00312					11.3333	-0.00247					11.3333	-0.00216					11.3333	-0.00495
11.4167	0.000168193					11.4167	-0.0031					11.4167	-0.000975404					11.4167	-0.00363
11.5	-0.000502199					11.5	-0.00209					11.5	-0.000271212					11.5	-0.00214
11.5833	0.00202					11.5833	-0.00129					11.5833	-0.00177					11.5833	-0.00424
11.6667	0.0019					11.6667	-0.001					11.6667	-0.000762828					11.6667	-0.00452
11.75	0.00196					11.75	-0.00194					11.75	-0.00249					11.75	-0.000732727
11.8333	-0.00164					11.8333	-0.00119					11.8333	-0.000354444					11.8333	-0.00303
11.9167	0.00857					11.9167	-0.000657844					11.9167	-0.000830253					11.9167	-0.0038
12	0.00992					12	-0.00071275					12	0.000573939					12	-0.00361
12.0833	0.000912388					12.0833	-0.000947656					12.0833	0.00114					12.0833	-0.00361
12.1667	-0.00135					12.1667	-0.000292563					12.1667	0.000302323					12.1667	-0.00153
12.25	0.00248					12.25	-0.00162					12.25	0.000146515					12.25	-0.00163
12.3333	0.00168					12.3333	-0.00337					12.3333	0.000130707					12.3333	-0.00155
12.4167	-0.000916804					12.4167	-7.583e-05					12.4167	0.00217					12.4167	-0.000238678
12.5	0.0038					12.5	-0.00321					12.5	0.0014					12.5	-0.000789403
12.5833	-0.000313517					12.5833	-0.00115					12.5833	0.000253965					12.5833	-0.00222
12.6667	0.0046					12.6667	0.00131					12.6667	-0.00112					12.6667	-0.000780854
12.75	-0.00191					12.75	0.000330698					12.75	-0.00143					12.75	0.00102
12.8333	-0.00743					12.8333	0.00099233					12.8333	-0.00107					12.8333	0.000177695
12.9167	-0.01004					12.9167	-0.000416038					12.9167	-4.43085e-05					12.9167	0.00013697
13	-0.00699					13	0.00393					13	-0.00226					13	0.00227
13.0833	-0.01746					13.0833	0.00259					13.0833	-0.00386					13.0833	-0.00422
13.1667	-0.19216					13.1667	-0.14066					13.1667	-0.19304					13.1667	-0.23084
13.25	-0.40209					13.25	-0.40645					13.25	-0.43847					13.25	-0.40567
13.3333	-0.29856					13.3333	-0.38287					13.3333	-0.34267					13.3333	-0.3078
13.4167	-0.11121					13.4167	-0.19124					13.4167	-0.13964					13.4167	-0.11292
13.5	-0.06181					13.5	-0.05679					13.5	-0.0797					13.5	-0.06524
13.5833	-0.03997					13.5833	-0.02261					13.5833	-0.04583					13.5833	-0.03629
13.6667	-0.02634					13.6667	-0.01515					13.6667	-0.03322					13.6667	-0.02853
13.75	-0.01521					13.75	-0.00774					13.75	-0.02775					13.75	-0.02128
13.8333	-0.01677					13.8333	-0.00412					13.8333	-0.02196					13.8333	-0.01247
13.9167	-0.01302					13.9167	-0.00265					13.9167	-0.01797					13.9167	-0.00939
14	-0.01088					14	-0.00224					14	-0.01163					14	-0.00726
14.0833	-0.0035					14.0833	-0.00201					14.0833	-0.00827					14.0833	-0.00446
14.1667	-0.00306					14.1667	-0.00321					14.1667	-0.00807					14.1667	-0.00628
14.25	-0.00852					14.25	-0.000490952					14.25	-0.00577					14.25	-0.00673
14.3333	-0.01284					14.3333	0.000742317					14.3333	-0.00659					14.3333	-0.00328
14.4167	-0.0065					14.4167	0.00183					14.4167	-0.00771					14.4167	-0.00379
14.5	0.01456					14.5	0.000608857					14.5	-0.00745					14.5	-0.00141
14.5833	0.00214					14.5833	-0.00281					14.5833	-0.00196					14.5833	-0.00258
14.6667	-0.01337					14.6667	-0.00139					14.6667	-0.00144					14.6667	-0.00343
14.75	-0.01195					14.75	0.000598667					14.75	-0.00409					14.75	-0.00266
14.8333	0.00733					14.8333	-0.000378063					14.8333	-0.00321					14.8333	-0.00334
14.9167	0.01362					14.9167	0.000845206					14.9167	-0.00411					14.9167	-0.0038
15	0.00584					15	0.000118476					15	-0.00504					15	-0.00192
15.0833	0.01027					15.0833	5.1746e-05					15.0833	-0.00561					15.0833	-0.00321
15.1667	-0.00289					15.1667	0.00178					15.1667	-0.00265					15.1667	-0.000251818
15.25	0.00758					15.25	-0.000281714					15.25	-0.000877879					15.25	-0.00164
15.3333	0.00198					15.3333	0.00157					15.3333	-0.000596432					15.3333	-0.00254
15.4167	0.00527					15.4167	0.00343					15.4167	-0.000321149					15.4167	0.000859991
15.5	0.000419005					15.5	0.000386182					15.5	-0.000835866					15.5	-0.00208
15.5833	-0.00305					15.5833	-0.00137					15.5833	-0.00105					15.5833	-0.000108638
15.6667	0.00237					15.6667	-0.000624539					15.6667	-0.000665299					15.6667	-0.00394
15.75	0.00214					15.75	-0.0001199					15.75	0.00111					15.75	-0.000117268
15.8333	0.00279					15.8333	0.00156					15.8333	0.00205					15.8333	0.00211
15.9167	-0.000249999					15.9167	-0.00106					15.9167	2.05504e-05					15.9167	-0.000595898
16	-0.00163					16	-0.00215					16	0.00173					16	-0.000466814
16.0833	-0.0117					16.0833	-0.00296					16.0833	-0.000615683					16.0833	-0.00307
16.1667	-0.16156					16.1667	-0.12129					16.1667	-0.16156					16.1667	-0.20837
16.25	-0.36585					16.25	-0.38504					16.25	-0.41316					16.25	-0.39354
16.3333	-0.31485					16.3333	-0.39077					16.3333	-0.34417					16.3333	-0.31405
16.4167	-0.13908					16.4167	-0.21817					16.4167	-0.14607					16.4167	-0.1234
16.5	-0.05834					16.5	-0.06946					16.5	-0.08138					16.5	-0.07513
16.5833	-0.02743					16.5833	-0.02954					16.5833	-0.04917					16.5833	-0.04283
16.6667	-0.02901					16.6667	-0.01716					16.6667	-0.0324					16.6667	-0.03385
16.75	-0.01174					16.75	-0.01262					16.75	-0.02442					16.75	-0.02429
16.8333	-0.01008					16.8333	-0.00759					16.8333	-0.01772					16.8333	-0.01332
16.9167	-0.0065					16.9167	-0.00698					16.9167	-0.01248					16.9167	-0.01195
17	-0.00621					17	-0.00424					17	-0.00889					17	-0.00824
17.0833	-0.000558386					17.0833	-0.00285					17.0833	-0.00702					17.0833	-0.00749
17.1667	-0.00262					17.1667	-0.00429					17.1667	-0.00435					17.1667	-0.00643
17.25	-0.0063					17.25	-0.00297					17.25	-0.0021					17.25	-0.00374
17.3333	0.00139					17.3333	-0.0014					17.3333	-0.00113					17.3333	-0.00376
17.4167	-0.00121					17.4167	0.000742312					17.4167	-0.00125					17.4167	-0.00276
17.5	-0.00154					17.5	-0.000361708					17.5	-0.000989697					17.5	-0.00251
17.5833	-0.000937881					17.5833	0.000924271					17.5833	-0.00179					17.5833	-0.005
17.6667	0.00124					17.6667	-0.00159					17.6667	-0.000980404					17.6667	-0.00339
17.75	0.00586					17.75	-0.00189					17.75	-0.00214					17.75	-0.00441
17.8333	0.000665145					17.8333	0.00126					17.8333	-0.000301111					17.8333	-0.00188
17.9167	0.000366154					17.9167	0.00247					17.9167	0.00122					17.9167	-0.00404
18	0.00248					18	0.0015					18	0.00103					18	-0.00174
18.0833	0.000638171					18.0833	0.00159					18.0833	0.000282828					18.0833	-0.00305
18.1667	0.000589624					18.1667	0.00132					18.1667	0.00238					18.1667	-0.00194
18.25	-0.01023					18.25	0.00247					18.25	0.000510115					18.25	-0.00307
18.3333	0.00239					18.3333	0.000373569					18.3333	0.000214829					18.3333	-0.00143
18.4167	0.00087327					18.4167	0.00131					18.4167	2.95428e-05					18.4167	0.000473687
18.5	0.00135					18.5	0.00168					18.5	0.00116					18.5	-0.000512751
18.5833	0.000432368					18.5833	-0.000452305					18.5833	0.000998971					18.5833	0.000430811
18.6667	-0.00555					18.6667	-0.00223					18.6667	0.00359					18.6667	0.00154
18.75	-0.00358					18.75	-0.00307					18.75	-0.000841601					18.75	0.000737935
18.8333	0.00247					18.8333	0.000441821					18.8333	-0.000166887					18.8333	0.00117
18.9167	0.00356					18.9167	0.000101671					18.9167	6.89286e-05					18.9167	-0.00113
19	0.00865					19	-0.00223					19	0.00214					19	4.7187e-05
19.0833	-0.00578					19.0833	-0.000377158					19.0833	0.00325					19.0833	-0.00205
19.1667	-0.15109					19.1667	-0.11087					19.1667	-0.14749					19.1667	-0.18735
19.25	-0.35163					19.25	-0.36423					19.25	-0.39262					19.25	-0.37392
19.3333	-0.31175					19.3333	-0.39137					19.3333	-0.34223					19.3333	-0.31748
19.4167	-0.14294					19.4167	-0.23912					19.4167	-0.15921					19.4167	-0.13274
19.5	-0.07475					19.5	-0.08406					19.5	-0.09656					19.5	-0.08081
19.5833	-0.03579					19.5833	-0.03653					19.5833	-0.05911					19.5833	-0.04552
19.6667	-0.02314					19.6667	-0.02176					19.6667	-0.03723					19.6667	-0.03447
19.75	-0.02288					19.75	-0.01591					19.75	-0.03258					19.75	-0.02456
19.8333	-0.01147					19.8333	-0.00981					19.8333	-0.02103					19.8333	-0.01529
19.9167	-0.01146					19.9167	-0.00625					19.9167	-0.01548					19.9167	-0.01031
20	-0.01092					20	-0.00407					20	-0.01003					20	-0.0085
20.0833	-0.0101					20.0833	-0.00471					20.0833	-0.0094					20.0833	-0.00205
20.1667	-0.00892					20.1667	-0.00308					20.1667	-0.00518					20.1667	-0.00546
20.25	-0.00494					20.25	-0.0017					20.25	-0.00304					20.25	-0.00469
20.3333	-0.00421					20.3333	-0.00238					20.3333	-0.00375					20.3333	-0.0037
20.4167	-0.00549					20.4167	-0.00283					20.4167	-0.00291					20.4167	-0.00238
20.5	-0.00272					20.5	-0.00328					20.5	-0.00265					20.5	-0.00221
20.5833	0.000435103					20.5833	-0.00192					20.5833	-0.00283					20.5833	-0.000572384
20.6667	-0.000226696					20.6667	-0.000639495					20.6667	-0.00251					20.6667	-0.00148
20.75	-0.00367					20.75	-0.00423					20.75	-0.00167					20.75	-0.00167
20.8333	-0.000240295					20.8333	-0.00336					20.8333	-0.000157937					20.8333	-0.00145
20.9167	0.00396					20.9167	-0.0035					20.9167	-0.00198					20.9167	-0.000876465
21	0.000696106					21	-0.00393					21	-0.00116					21	-0.00125
21.0833	0.00446					21.0833	-0.00223					21.0833	-0.00194					21.0833	-0.00169
21.1667	-0.00229					21.1667	-0.0022					21.1667	-0.00104					21.1667	-9.30524e-05
21.25	-0.00255					21.25	-0.000348014					21.25	-0.00168					21.25	0.0014
21.3333	0.000131389					21.3333	-0.0024					21.3333	-0.00111					21.3333	0.00116
21.4167	-0.00422					21.4167	-0.000793183					21.4167	-0.00187					21.4167	0.00124
21.5	-0.00231					21.5	-0.000885768					21.5	0.000552532					21.5	0.00125
21.5833	0.00162					21.5833	-0.00128					21.5833	0.000702359					21.5833	0.000327286
21.6667	0.00109					21.6667	-0.003					21.6667	0.000732186					21.6667	-0.00241
21.75	0.00024529					21.75	9.64784e-05					21.75	0.000642013					21.75	-3.8579e-05
21.8333	0.00192					21.8333	-3.4929e-06					21.8333	-0.00112					21.8333	-3.35911e-05
21.9167	-0.00314					21.9167	-0.000951274					21.9167	-0.000355782					21.9167	0.000802863
22	0.00474					22	-0.00156					22	0.00189					22	-0.000550682
22.0833	0.00267					22.0833	0.00187					22.0833	0.000139806					22.0833	-0.00158
22.1667	-0.13462					22.1667	-0.09843					22.1667	-0.13635					22.1667	-0.1699
22.25	-0.32622					22.25	-0.33533					22.25	-0.35232					22.25	-0.35725
22.3333	-0.30495					22.3333	-0.37824					22.3333	-0.32801					22.3333	-0.31601
22.4167	-0.14398					22.4167	-0.252					22.4167	-0.17136					22.4167	-0.13988
22.5	-0.07196					22.5	-0.09937					22.5	-0.10416					22.5	-0.09081
22.5833	-0.03885					22.5833	-0.04122					22.5833	-0.06565					22.5833	-0.05166
22.6667	-0.02844					22.6667	-0.02117					22.6667	-0.04335					22.6667	-0.0391
22.75	-0.02531					22.75	-0.01434					22.75	-0.03757					22.75	-0.02816
22.8333	-0.01085					22.8333	-0.00745					22.8333	-0.02689					22.8333	-0.01761
22.9167	-0.01396					22.9167	-0.00407					22.9167	-0.0152					22.9167	-0.01308
23	-0.00599					23	-0.00329					23	-0.01115					23	-0.01043
23.0833	-0.00206					23.0833	-0.00133					23.0833	-0.00972					23.0833	-0.00682
23.1667	8.45806e-05					23.1667	0.000607					23.1667	-0.0065					23.1667	-0.00641
23.25	-0.00516					23.25	-0.000954167					23.25	-0.00614					23.25	-0.00602
23.3333	-0.00374					23.3333	-0.00225					23.3333	-0.00491					23.3333	-0.00447
23.4167	0.000365419					23.4167	-0.00206					23.4167	-0.000700899					23.4167	-0.00147
23.5	-0.000180968					23.5	-0.000977667					23.5	-0.00325					23.5	-0.00108
23.5833	-0.00654					23.5833	0.000801167					23.5833	-0.00192					23.5833	-0.00356
23.6667	-0.000123742					23.6667	0.00077					23.6667	-0.0021					23.6667	-0.0001675
23.75	-0.002					23.75	1.88333e-05					23.75	-0.000829424					23.75	-0.000745042
23.8333	-0.000576516					23.8333	0.000447667					23.8333	-0.00121					23.8333	-0.00175
23.9167	0.00839					23.9167	0.0005665					23.9167	-0.000733687					23.9167	-0.00132
24	-0.00145					24	0.00217					24	-0.00119					24	0.000749851
24.0833	-0.00145					24.0833	0.00136					24.0833	-0.00164					24.0833	0.00197
24.1667	0.00172					24.1667	0.000562206					24.1667	0.0019					24.1667	0.0014
24.25	0.00261					24.25	0.00106					24.25	-0.0024					24.25	-0.000175506
24.3333	-0.00125					24.3333	0.00178					24.3333	-0.00292					24.3333	0.00185
24.4167	-0.00618					24.4167	0.00207					24.4167	-0.00124					24.4167	0.00315
24.5	-0.00688					24.5	0.00149					24.5	-0.00156					24.5	-0.000250864
24.5833	0.000642402					24.5833	0.00232					24.5833	-0.00133					24.5833	0.00023735
24.6667	0.000632207					24.6667	-5.26965e-05					24.6667	-0.00188					24.6667	0.00129
24.75	0.0012					24.75	0.00174					24.75	-0.00029176					24.75	-0.00249
24.8333	-0.00473					24.8333	0.00205					24.8333	0.000889061					24.8333	0.00157
24.9167	-0.00176					24.9167	0.00513					24.9167	-0.000240119					24.9167	0.000447021
25	0.0035					25	0.00166					25	-0.000219298					25	0.000856671
25.0833	0.00306					25.0833	0.002					25.0833	-0.000568477					25.0833	-0.000923679
25.1667	-0.12029					25.1667	-0.07648					25.1667	-0.11161					25.1667	-0.14511
25.25	-0.29772					25.25	-0.30244					25.25	-0.32894					25.25	-0.33347
25.3333	-0.30401					25.3333	-0.3604					25.3333	-0.32135					25.3333	-0.31524
25.4167	-0.16575					25.4167	-0.26763					25.4167	-0.18358					25.4167	-0.15172
25.5	-0.08321					25.5	-0.11604					25.5	-0.11794					25.5	-0.10066
25.5833	-0.0451					25.5833	-0.04887					25.5833	-0.07683					25.5833	-0.05943
25.6667	-0.0259					25.6667	-0.02723					25.6667	-0.0477					25.6667	-0.0445
25.75	-0.02229					25.75	-0.01787					25.75	-0.04253					25.75	-0.03469
25.8333	-0.02162					25.8333	-0.01026					25.8333	-0.02894					25.8333	-0.02328
25.9167	-0.02005					25.9167	-0.00568					25.9167	-0.01906					25.9167	-0.01447
26	-0.00777					26	-0.00354					26	-0.01552					26	-0.01064
26.0833	-0.00214					26.0833	-0.000336641					26.0833	-0.01114					26.0833	-0.00888
26.1667	-0.00136					26.1667	-0.000540294					26.1667	-0.00788					26.1667	-0.00789
26.25	0.00181					26.25	-0.00166					26.25	-0.00635					26.25	-0.00397
26.3333	0.00542					26.3333	-0.000141413					26.3333	-0.00684					26.3333	-0.00323
26.4167	-0.0031					26.4167	-0.00399					26.4167	-0.00211					26.4167	-0.0026
26.5	-0.00766					26.5	0.000787468					26.5	-0.00228					26.5	-0.00146
26.5833	-0.00234					26.5833	-0.000478092					26.5833	-0.00123					26.5833	-0.00444
26.6667	0.00758					26.6667	-0.00147					26.6667	-0.000918387					26.6667	-0.00382
26.75	-0.00135					26.75	0.00126					26.75	-0.00182					26.75	-0.000590455
26.8333	0.00407					26.8333	0.000975229					26.8333	-0.000955226					26.8333	-0.00346
26.9167	0.00275					26.9167	-0.000681192					26.9167	-0.0018					26.9167	-0.000629545
27	0.00191					27	-0.00034318					27	-0.00197					27	-0.000799091
27.0833	0.00155					27.0833	0.00147					27.0833	0.000494516					27.0833	-0.00218
27.1667	0.00147					27.1667	0.000622846					27.1667	0.00103					27.1667	-0.000518182
27.25	0.00552					27.25	-0.000359142					27.25	0.000757677					27.25	4.22727e-05
27.3333	0.00373					27.3333	0.000478871					27.3333	0.00114					27.3333	-0.00104
27.4167	0.00286					27.4167	-0.000803116					27.4167	0.000290839					27.4167	0.000213182
27.5	-0.00516					27.5	0.00248					27.5	0.00182					27.5	-0.00194
27.5833	-0.00362					27.5833	0.000650534					27.5833	0.000738285					27.5833	-0.00138
27.6667	0.00678					27.6667	0.0016					27.6667	0.000144575					27.6667	0.000264755
27.75	-0.000601993					27.75	-0.000876614					27.75	-0.000109135					27.75	0.000483957
27.8333	0.00357					27.8333	-0.000150189					27.8333	-0.000812845					27.8333	0.000603159
27.9167	0.00549					27.9167	0.000116237					27.9167	0.00292					27.9167	-0.00135
28	0.00362					28	-1.7337e-05					28	0.00272					28	-0.00339
28.0833	0.00145					28.0833	0.00137					28.0833	-0.00287					28.0833	-0.00402
28.1667	-0.10971					28.1667	-0.06563					28.1667	-0.09874					28.1667	-0.12801
28.25	-0.29309					28.25	-0.27163					28.25	-0.30376					28.25	-0.30939
28.3333	-0.28568					28.3333	-0.34252					28.3333	-0.30718					28.3333	-0.30355
28.4167	-0.17554					28.4167	-0.28647					28.4167	-0.18616					28.4167	-0.15763
28.5	-0.08834					28.5	-0.14393					28.5	-0.12429					28.5	-0.10913
28.5833	-0.05724					28.5833	-0.06209					28.5833	-0.08717					28.5833	-0.06764
28.6667	-0.03288					28.6667	-0.034					28.6667	-0.05967					28.6667	-0.0515
28.75	-0.02425					28.75	-0.01875					28.75	-0.05141					28.75	-0.03795
28.8333	-0.03219					28.8333	-0.01315					28.8333	-0.03566					28.8333	-0.02378
28.9167	-0.01418					28.9167	-0.01023					28.9167	-0.02212					28.9167	-0.01683
29	0.000167297					29	-0.00781					29	-0.01538					29	-0.01131
29.0833	-0.00556					29.0833	-0.00666					29.0833	-0.01177					29.0833	-0.00873
29.1667	-0.0071					29.1667	-0.00486					29.1667	-0.00733					29.1667	-0.00862
29.25	-0.000171893					29.25	-0.00185					29.25	-0.0088					29.25	-0.00665
29.3333	-0.00724					29.3333	-0.000824115					29.3333	-0.00641					29.3333	-0.00564
29.4167	-0.00454					29.4167	0.000199794					29.4167	-0.00592					29.4167	-0.0042
29.5	-0.00219					29.5	-0.00332					29.5	-0.00319					29.5	-0.00351
29.5833	-0.00211					29.5833	-0.00214					29.5833	-0.00219					29.5833	-0.00325
29.6667	-0.00388					29.6667	0.000291523					29.6667	-0.00246					29.6667	-0.00352
29.75	-0.00266					29.75	-0.000187711					29.75	-0.00108					29.75	-0.00289
29.8333	0.00593					29.8333	0.000559125					29.8333	-0.00195					29.8333	-0.0049
29.9167	0.00114					29.9167	8.59606e-05					29.9167	-0.00226					29.9167	-0.0031
30	-0.00191					30	-5.72036e-05					30	-0.00387					30	-0.00248
30.0833	-0.00457					30.0833	0.000449632					30.0833	-0.0029					30.0833	-0.000820101
30.1667	0.00228					30.1667	-0.000863532					30.1667	-0.000354152					30.1667	0.00106
30.25	0.00349					30.25	-0.000536696					30.25	-0.000869273					30.25	0.00398
30.3333	-0.000359585					30.3333	-0.00015986					30.3333	0.000145606					30.3333	0.00251
30.4167	-0.00107					30.4167	-0.000213024					30.4167	-0.000689515					30.4167	0.00116
30.5	0.000320643					30.5	0.00017647					30.5	-0.00108					30.5	-0.00145
30.5833	-0.00433					30.5833	-0.00125					30.5833	-9.97629e-05					30.5833	-0.00201
30.6667	-0.0098					30.6667	0.0011					30.6667	-0.00108					30.6667	-0.00213
30.75	0.00466					30.75	0.00165					30.75	-0.00135					30.75	0.000694546
30.8333	0.0011					30.8333	-0.00171					30.8333	-0.000365522					30.8333	0.00199
30.9167	-0.00138					30.9167	0.000830831					30.9167	1.9225e-05					30.9167	-0.000940962
31	-0.00339					31	0.000973703					31	-0.00192					31	-0.0018
31.0833	-0.00385					31.0833	-0.000983424					31.0833	-6.12811e-05					31.0833	-0.00061647
31.1667	-0.09316					31.1667	-0.05345					31.1667	-0.08676					31.1667	-0.11066
31.25	-0.25713					31.25	-0.23625					31.25	-0.27866					31.25	-0.28601
31.3333	-0.26942					31.3333	-0.31301					31.3333	-0.28681					31.3333	-0.29323
31.4167	-0.18405					31.4167	-0.29246					31.4167	-0.19208					31.4167	-0.17129
31.5	-0.10106					31.5	-0.17104					31.5	-0.13471					31.5	-0.11906
31.5833	-0.05601					31.5833	-0.08345					31.5833	-0.09973					31.5833	-0.0765
31.6667	-0.03323					31.6667	-0.04618					31.6667	-0.06808					31.6667	-0.05725
31.75	-0.03767					31.75	-0.02877					31.75	-0.05588					31.75	-0.0443
31.8333	-0.02967					31.8333	-0.01528					31.8333	-0.03923					31.8333	-0.02818
31.9167	-0.01898					31.9167	-0.01081					31.9167	-0.02873					31.9167	-0.01897
32	-0.018					32	-0.00623					32	-0.02022					32	-0.0137
32.0833	-0.01138					32.0833	-0.00485					32.0833	-0.01447					32.0833	-0.01014
32.1667	-0.00561					32.1667	-0.00458					32.1667	-0.01106					32.1667	-0.00647
32.25	-0.00486					32.25	-0.00403					32.25	-0.00662					32.25	-0.00773
32.3333	0.00182					32.3333	-0.00532					32.3333	-0.00647					32.3333	-0.00645
32.4167	-0.00443					32.4167	-0.00139					32.4167	-0.00545					32.4167	-0.00521
32.5	-0.00259					32.5	-0.0011					32.5	-0.00312					32.5	-0.00351
32.5833	-0.00282					32.5833	0.00163					32.5833	-0.00361					32.5833	-0.00535
32.6667	-0.000595418					32.6667	0.00355					32.6667	-0.00218					32.6667	-0.00291
32.75	0.00311					32.75	-0.00388					32.75	-0.000722273					32.75	-0.000415833
32.8333	-0.0067					32.8333	-0.00102					32.8333	-0.000463333					32.8333	-1.16667e-05
32.9167	-0.00701					32.9167	0.000677845					32.9167	0.00135					32.9167	-0.00256
33	0.00505					33	-0.00146					33	5.45455e-05					33	-0.000323333
33.0833	0.00591					33.0833	-0.00115					33.0833	0.0011					33.0833	-0.00299
33.1667	0.00631					33.1667	0.00109					33.1667	0.000242424					33.1667	-0.00421
33.25	0.00145					33.25	0.00218					33.25	0.00134					33.25	-0.00115
33.3333	-0.00378					33.3333	-0.000926077					33.3333	-0.00115					33.3333	-0.00225
33.4167	0.000800626					33.4167	-3.56799e-05					33.4167	-4.82939e-05					33.4167	-0.0017
33.5	0.000597429					33.5	0.000582552					33.5	-0.00015134					33.5	-0.00357
33.5833	-0.00195					33.5833	-0.000619217					33.5833	0.000295614					33.5833	-0.00254
33.6667	0.00323					33.6667	-0.000540985					33.6667	-0.000247433					33.6667	0.00114
33.75	0.00302					33.75	-0.00132					33.75	-0.000730479					33.75	0.00165
33.8333	-0.000935362					33.8333	-0.00148					33.8333	-3.35252e-05					33.8333	0.00042304
33.9167	-0.000338559					33.9167	-2.629e-05					33.9167	0.00261					33.9167	0.000102483
34	0.0056					34	-0.000418058					34	0.000670382					34	0.00216
34.0833	-0.00122					34.0833	-0.000481097					34.0833	0.000251302					34.0833	-0.0018
34.1667	-0.07116					34.1667	-0.04206					34.1667	-0.06826					34.1667	-0.09216
34.25	-0.21309					34.25	-0.19981					34.25	-0.2426					34.25	-0.25836
34.3333	-0.25764					34.3333	-0.2754					34.3333	-0.26159					34.3333	-0.27817
34.4167	-0.19307					34.4167	-0.28175					34.4167	-0.1925					34.4167	-0.17585
34.5	-0.12456					34.5	-0.19294					34.5	-0.14109					34.5	-0.12746
34.5833	-0.07171					34.5833	-0.1119					34.5833	-0.11009					34.5833	-0.08445
34.6667	-0.04195					34.6667	-0.06238					34.6667	-0.07802					34.6667	-0.06338
34.75	-0.03502					34.75	-0.03573					34.75	-0.06407					34.75	-0.05006
34.8333	-0.03892					34.8333	-0.02484					34.8333	-0.04594					34.8333	-0.03118
34.9167	-0.02642					34.9167	-0.01589					34.9167	-0.03003					34.9167	-0.02249
35	-0.01446					35	-0.01024					35	-0.02314					35	-0.01594
35.0833	-0.00935					35.0833	-0.0071					35.0833	-0.01534					35.0833	-0.01249
35.1667	-0.00566					35.1667	-0.00517					35.1667	-0.01055					35.1667	-0.00833
35.25	-5.43531e-05					35.25	-0.00707					35.25	-0.00905					35.25	-0.00737
35.3333	-0.00455					35.3333	-0.00468					35.3333	-0.00565					35.3333	-0.0042
35.4167	-0.00378					35.4167	-0.00385					35.4167	-0.00349					35.4167	-0.00325
35.5	-0.00736					35.5	-0.00299					35.5	-0.0022					35.5	-0.000864545
35.5833	0.00854					35.5833	-0.000880839					35.5833	-0.00279					35.5833	-0.0017
35.6667	0.000962424					35.6667	-0.00194					35.6667	-0.00127					35.6667	-0.00258
35.75	-0.00185					35.75	-0.00324					35.75	-0.000366874					35.75	0.00116
35.8333	0.00557					35.8333	-0.00455					35.8333	-0.00228					35.8333	0.000896667
35.9167	0.0036					35.9167	-0.00121					35.9167	-0.00127					35.9167	0.00040697
36	0.00478					36	0.00126					36	-0.00521					36	-0.000722727
36.0833	0.00518					36.0833	-0.000277419					36.0833	-0.00446					36.0833	0.000467576
36.1667	0.00629					36.1667	-0.00138					36.1667	-0.0026					36.1667	-0.00132
36.25	-0.00277					36.25	-0.00145					36.25	-0.00205					36.25	-0.000457679
36.3333	0.00141					36.3333	-0.00179					36.3333	0.000800782					36.3333	0.00207
36.4167	0.00727					36.4167	-0.000315482					36.4167	3.62128e-05					36.4167	0.000662308
36.5	0.00142					36.5	0.000953746					36.5	-0.000698356					36.5	0.000407301
36.5833	0.00208					36.5833	-0.000137025					36.5833	0.000507075					36.5833	0.000152295
36.6667	-0.00011941					36.6667	0.00155					36.6667	-0.000417494					36.6667	0.0016
36.75	-0.000213211					36.75	1.14331e-05					36.75	0.00225					36.75	-0.000427718
36.8333	0.000202987					36.8333	0.000630662					36.8333	-0.000466632					36.8333	-0.0016
36.9167	0.00191					36.9167	-0.000330109					36.9167	-3.1201e-05					36.9167	0.000282268
37	-0.00323					37	0.00191					37	0.000161341					37	-0.000756021
37.0833	-0.003					37.0833	0.000775383					37.0833	0.000715028					37.0833	-0.000138607
37.1667	-0.059					37.1667	-0.03015					37.1667	-0.0534					37.1667	-0.07559
37.25	-0.19104					37.25	-0.1579					37.25	-0.21073					37.25	-0.22986
37.3333	-0.22998					37.3333	-0.22431					37.3333	-0.2362					37.3333	-0.25649
37.4167	-0.18719					37.4167	-0.24317					37.4167	-0.18204					37.4167	-0.17971
37.5	-0.13171					37.5	-0.20206					37.5	-0.14207					37.5	-0.13669
37.5833	-0.09639					37.5833	-0.14479					37.5833	-0.11913					37.5833	-0.10017
37.6667	-0.05267					37.6667	-0.08959					37.6667	-0.09158					37.6667	-0.07784
37.75	-0.03766					37.75	-0.05047					37.75	-0.07767					37.75	-0.06039
37.8333	-0.03962					37.8333	-0.03145					37.8333	-0.05472					37.8333	-0.04039
37.9167	-0.03371					37.9167	-0.02074					37.9167	-0.03529					37.9167	-0.02968
38	-0.0254					38	-0.01447					38	-0.02602					38	-0.02008
38.0833	-0.0187					38.0833	-0.01194					38.0833	-0.01814					38.0833	-0.01499
38.1667	-0.01269					38.1667	-0.0064					38.1667	-0.01399					38.1667	-0.01145
38.25	-0.00182					38.25	-0.00422					38.25	-0.01131					38.25	-0.01027
38.3333	2.4935e-05					38.3333	-0.00313					38.3333	-0.00828					38.3333	-0.00801
38.4167	-0.00169					38.4167	-0.00292					38.4167	-0.00639					38.4167	-0.00941
38.5	-0.00325					38.5	-0.00223					38.5	-0.00427					38.5	-0.00552
38.5833	-0.00704					38.5833	-0.00197					38.5833	-0.00111					38.5833	-0.00447
38.6667	-0.00345					38.6667	-9.52903e-05					38.6667	-0.00265					38.6667	-0.00494
38.75	-0.00262					38.75	-0.00183					38.75	-0.00198					38.75	-0.00452
38.8333	0.00365					38.8333	0.00191					38.8333	-0.00211					38.8333	-0.00172
38.9167	0.0033					38.9167	0.0031					38.9167	-0.00198					38.9167	-0.00213
39	0.00437					39	-0.000133548					39	0.000572774					39	-0.00187
39.0833	-0.000946714					39.0833	0.000554387					39.0833	-0.00176					39.0833	-0.00206
39.1667	0.00799					39.1667	0.00181					39.1667	-0.00424					39.1667	-0.00266
39.25	0.00599					39.25	0.000313783					39.25	-0.000543187					39.25	-0.00215
39.3333	0.00165					39.3333	0.00197					39.3333	-0.00127					39.3333	-0.00435
39.4167	-0.00256					39.4167	-0.000200722					39.4167	-0.000200783					39.4167	-0.00371
39.5	-0.000639663					39.5	0.00189					39.5	-5.95802e-05					39.5	-0.00204
39.5833	0.00234					39.5833	0.000374773					39.5833	3.16222e-05					39.5833	-0.0019
39.6667	-0.00216					39.6667	-0.00095248					39.6667	0.00191					39.6667	0.000252236
39.75	-0.00207					39.75	0.000150268					39.75	0.00164					39.75	0.00156
39.8333	0.000591362					39.8333	-0.000256985					39.8333	-0.00137					39.8333	0.00017338
39.9167	-0.00987					39.9167	0.000315071					39.9167	-6.82624e-05					39.9167	-0.000562854
40	0.00522					40	0.00198					40	0.000385328					40	0.00073108
40.0833	0.00393					40.0833	4.9587e-05					40.0833	0.000738919					40.0833	-0.00182
40.1667	-0.03785					40.1667	-0.02085					40.1667	-0.0378					40.1667	-0.05888
40.25	-0.16458					40.25	-0.1123					40.25	-0.17416					40.25	-0.19601
40.3333	-0.19842					40.3333	-0.1674					40.3333	-0.20091					40.3333	-0.22738
40.4167	-0.17879					40.4167	-0.18934					40.4167	-0.1701					40.4167	-0.17489
40.5	-0.14453					40.5	-0.18461					40.5	-0.14207					40.5	-0.14088
40.5833	-0.10501					40.5833	-0.16749					40.5833	-0.12609					40.5833	-0.10952
40.6667	-0.06745					40.6667	-0.11901					40.6667	-0.10266					40.6667	-0.09138
40.75	-0.06044					40.75	-0.07594					40.75	-0.09176					40.75	-0.07047
40.8333	-0.04993					40.8333	-0.05196					40.8333	-0.06373					40.8333	-0.04511
40.9167	-0.04597					40.9167	-0.03808					40.9167	-0.04471					40.9167	-0.03277
41	-0.02631					41	-0.02543					41	-0.03094					41	-0.02576
41.0833	-0.01323					41.0833	-0.02059					41.0833	-0.02264					41.0833	-0.01813
41.1667	-0.01651					41.1667	-0.01513					41.1667	-0.01695					41.1667	-0.01331
41.25	-0.01072					41.25	-0.01181					41.25	-0.01158					41.25	-0.01029
41.3333	-0.00902					41.3333	-0.01116					41.3333	-0.00946					41.3333	-0.01007
41.4167	-0.00074041					41.4167	-0.00694					41.4167	-0.00733					41.4167	-0.00717
41.5	-0.00466					41.5	-0.00444					41.5	-0.00413					41.5	-0.00491
41.5833	-0.00528					41.5833	-0.00405					41.5833	-0.00259					41.5833	-0.00406
41.6667	-0.00271					41.6667	-0.0022					41.6667	-0.00148					41.6667	-0.00261
41.75	-0.00467					41.75	-0.00388					41.75	-0.00272					41.75	-0.00408
41.8333	-0.00645					41.8333	-0.00149					41.8333	0.000828238					41.8333	-0.00331
41.9167	-0.00479					41.9167	-0.00162					41.9167	-4.95238e-05					41.9167	-0.00261
42	-0.000216022					42	-0.00467					42	-0.000917286					42	-0.0027
42.0833	0.000535086					42.0833	-0.00168					42.0833	0.000309049					42.0833	-0.00122
42.1667	-0.00634					42.1667	-0.00279					42.1667	-0.00178					42.1667	-0.00228
42.25	0.000481685					42.25	-0.00316					42.25	-0.00205					42.25	-0.00379
42.3333	0.00121					42.3333	-0.00222					42.3333	0.000165184					42.3333	-0.00205
42.4167	-0.00424					42.4167	-0.0025					42.4167	0.000293895					42.4167	-0.000576997
42.5	-0.00866					42.5	-0.00196					42.5	4.26064e-05					42.5	-0.00215
42.5833	0.000344883					42.5833	0.000713325					42.5833	7.13178e-05					42.5833	-0.00246
42.6667	0.00167					42.6667	0.000824359					42.6667	0.000510029					42.6667	-0.00197
42.75	0.00688					42.75	0.000695394					42.75	-0.00136					42.75	0.000374191
42.8333	-0.00315					42.8333	-0.0016					42.8333	0.00128					42.8333	-0.00108
42.9167	-0.00893					42.9167	-0.000219398					42.9167	-0.000340161					42.9167	-0.000607677
43	-0.00376					43	-0.00111					43	0.000842422					43	0.000442027
43.0833	0.00267					43.0833	0.000912209					43.0833	0.0012					43.0833	-0.000998269
43.1667	-0.02589					43.1667	-0.01139					43.1667	-0.0303					43.1667	-0.04412
43.25	-0.13155					43.25	-0.05999					43.25	-0.13495					43.25	-0.15951
43.3333	-0.17196					43.3333	-0.08999					43.3333	-0.16133					43.3333	-0.19298
43.4167	-0.16774					43.4167	-0.11466					43.4167	-0.14823					43.4167	-0.16113
43.5	-0.12957					43.5	-0.12219					43.5	-0.13464					43.5	-0.14106
43.5833	-0.1082					43.5833	-0.12642					43.5833	-0.12945					43.5833	-0.11953
43.6667	-0.07661					43.6667	-0.10258					43.6667	-0.1131					43.6667	-0.10385
43.75	-0.06988					43.75	-0.07062					43.75	-0.10742					43.75	-0.08354
43.8333	-0.06482					43.8333	-0.05242					43.8333	-0.08142					43.8333	-0.05612
43.9167	-0.05093					43.9167	-0.03828					43.9167	-0.0574					43.9167	-0.03966
44	-0.04763					44	-0.02764					44	-0.04418					44	-0.03084
44.0833	-0.02538					44.0833	-0.0231					44.0833	-0.03178					44.0833	-0.02082
44.1667	-0.01725					44.1667	-0.01732					44.1667	-0.02571					44.1667	-0.01638
44.25	-0.0161					44.25	-0.01225					44.25	-0.02189					44.25	-0.01169
44.3333	-0.00926					44.3333	-0.01047					44.3333	-0.01487					44.3333	-0.0083
44.4167	-0.01319					44.4167	-0.00834					44.4167	-0.01091					44.4167	-0.00825
44.5	-0.01031					44.5	-0.00637					44.5	-0.00805					44.5	-0.0064
44.5833	-0.00135					44.5833	-0.00628					44.5833	-0.00689					44.5833	-0.00579
44.6667	-0.00407					44.6667	-0.00633					44.6667	-0.0051					44.6667	-0.00302
44.75	-0.00305					44.75	-0.0052					44.75	-0.00307					44.75	-0.00476
44.8333	-5.85452e-05					44.8333	-0.00229					44.8333	-0.00364					44.8333	-0.0038
44.9167	0.000974115					44.9167	-0.0026					44.9167	-0.00259					44.9167	-0.00171
45	-0.000541235					45	-0.00361					45	-0.00201					45	-0.000658121
45.0833	-0.000347394					45.0833	-0.00242					45.0833	-0.00299					45.0833	-0.00163
45.1667	-0.00569					45.1667	-0.000568016					45.1667	-0.000708737					45.1667	-0.000763316
45.25	-0.00167					45.25	-0.00111					45.25	0.00156					45.25	0.00232
45.3333	6.41284e-05					45.3333	-0.00293					45.3333	0.00174					45.3333	0.00122
45.4167	-0.000602031					45.4167	-0.00199					45.4167	-0.000309993					45.4167	-0.000986107
45.5	0.00012181					45.5	0.00122					45.5	-0.000480411					45.5	0.000496295
45.5833	0.00311					45.5833	0.00161					45.5833	-0.00039083					45.5833	0.000198698
45.6667	0.000902336					45.6667	-0.002					45.6667	-0.000842475					45.6667	-0.000528238
45.75	-0.000280118					45.75	-0.00199					45.75	-0.000327893					45.75	0.000653716
45.8333	-0.00149					45.8333	0.00265					45.8333	0.000306689					45.8333	-0.00097433
45.9167	0.00104					45.9167	-0.00278					45.9167	0.00111					45.9167	-9.23759e-05
46	0.008					46	0.00106					46	5.85318e-06					46	0.00185
46.0833	-0.00204					46.0833	0.00223					46.0833	-0.00108					46.0833	0.000341532
46.1667	-0.02408					46.1667	-0.00091932					46.1667	-0.01933					46.1667	-0.02693
46.25	-0.08741					46.25	-0.01183					46.25	-0.09534					46.25	-0.1217
46.3333	-0.12113					46.3333	-0.01481					46.3333	-0.12177					46.3333	-0.15525
46.4167	-0.12226					46.4167	-0.03196					46.4167	-0.11534					46.4167	-0.1395
46.5	-0.11076					46.5	-0.03079					46.5	-0.11587					46.5	-0.13344
46.5833	-0.10484					46.5833	-0.03119					46.5833	-0.1159					46.5833	-0.1214
46.6667	-0.08064					46.6667	-0.02563					46.6667	-0.11226					46.6667	-0.117
46.75	-0.07632					46.75	-0.01727					46.75	-0.12384					46.75	-0.1007
46.8333	-0.0733					46.8333	-0.0144					46.8333	-0.10405					46.8333	-0.07057
46.9167	-0.06381					46.9167	-0.0104					46.9167	-0.07956					46.9167	-0.05453
47	-0.05426					47	-0.0103					47	-0.06568					47	-0.04193
47.0833	-0.04135					47.0833	-0.00559					47.0833	-0.04712					47.0833	-0.02907
47.1667	-0.03119					47.1667	-0.00482					47.1667	-0.03645					47.1667	-0.01958
47.25	-0.02582					47.25	-0.00422					47.25	-0.02947					47.25	-0.01559
47.3333	-0.01665					47.3333	-0.0023					47.3333	-0.02199					47.3333	-0.01081
47.4167	-0.01125					47.4167	-0.00113					47.4167	-0.01498					47.4167	-0.01225
47.5	-0.01314					47.5	-0.000910606					47.5	-0.01523					47.5	-0.00972
47.5833	-0.01721					47.5833	-0.00196					47.5833	-0.01223					47.5833	-0.0057
47.6667	-0.00908					47.6667	-0.00232					47.6667	-0.00827					47.6667	-0.00346
47.75	-0.0059					47.75	-0.00114					47.75	-0.00696					47.75	-0.00333
47.8333	-0.0053					47.8333	0.000897111					47.8333	-0.0057					47.8333	-0.00191
47.9167	-0.00529					47.9167	-0.00068096					47.9167	-0.00261					47.9167	-0.00141
48	-4.63434e-05					48	-0.00144					48	-0.00308					48	0.000256909
48.0833	0.00294					48.0833	-0.00166					48.0833	-0.0024					48.0833	0.000327253
48.1667	-0.00433					48.1667	-0.000565172					48.1667	-0.00228					48.1667	-0.000442404
48.25	0.000421761					48.25	0.000866758					48.25	-0.000639385					48.25	0.000617939
48.3333	-0.00165					48.3333	-0.000251313					48.3333	-0.00346					48.3333	-0.000861717
48.4167	0.00148					48.4167	0.000100616					48.4167	-0.00195					48.4167	0.000408626
48.5	0.00158					48.5	0.000122545					48.5	-0.00134					48.5	0.00097897
48.5833	-0.00146					48.5833	-0.000463722					48.5833	0.00121					48.5833	0.00155
48.6667	0.000836289					48.6667	-0.00313					48.6667	-0.000477756					48.6667	0.00363
48.75	0.00046613					48.75	-0.000108665					48.75	-0.000433345					48.75	-0.000361819
48.8333	0.000365972					48.8333	0.000928864					48.8333	0.000701065					48.8333	-0.000400993
48.9167	-0.000284187					48.9167	-0.000263607					48.9167	0.000295476					48.9167	0.000519832
49	-0.00166					49	-0.000246079					49	-0.00266					49	0.00119
49.0833	0.00103					49.0833	0.00262					49.0833	-0.00252					49.0833	-0.000428517
49.1667	-0.00333					49.1667	-0.000841022					49.1667	-0.00821					49.1667	-0.01805
49.25	-0.04082					49.25	0.00208					49.25	-0.0446					49.25	-0.07879
49.3333	-0.09293					49.3333	0.01177					49.3333	-0.06543					49.3333	-0.10867
49.4167	-0.08341					49.4167	-0.00553					49.4167	-0.06286					49.4167	-0.10494
49.5	-0.0787					49.5	-0.00302					49.5	-0.06542					49.5	-0.1083
49.5833	-0.0733					49.5833	-0.00491					49.5833	-0.07289					49.5833	-0.10428
49.6667	-0.06145					49.6667	-0.00389					49.6667	-0.07944					49.6667	-0.11154
49.75	-0.06622					49.75	-0.00304					49.75	-0.09738					49.75	-0.11809
49.8333	-0.06244					49.8333	-0.00107					49.8333	-0.09141					49.8333	-0.09388
49.9167	-0.0546					49.9167	-0.00284					49.9167	-0.07198					49.9167	-0.0732
50	-0.05222					50	-0.00107					50	-0.0575					50	-0.05764
50.0833	-0.03778					50.0833	-0.00127					50.0833	-0.04836					50.0833	-0.04365
50.1667	-0.02912					50.1667	0.00111					50.1667	-0.03932					50.1667	-0.03521
50.25	-0.02195					50.25	-0.00217					50.25	-0.03067					50.25	-0.02704
50.3333	-0.01554					50.3333	-0.00162					50.3333	-0.02316					50.3333	-0.0196
50.4167	-0.01578					50.4167	0.000554394					50.4167	-0.01739					50.4167	-0.01594
50.5	-0.01008					50.5	-4.84848e-05					50.5	-0.01646					50.5	-0.01306
50.5833	-0.00734					50.5833	-0.00119					50.5833	-0.01245					50.5833	-0.01258
50.6667	-0.00553					50.6667	0.00152					50.6667	-0.01044					50.6667	-0.00996
50.75	-0.00328					50.75	-4.71212e-05					50.75	-0.00943					50.75	-0.00793
50.8333	-0.00566					50.8333	0.00214					50.8333	-0.00668					50.8333	-0.0076
50.9167	-0.00535					50.9167	0.00128					50.9167	-0.00384					50.9167	-0.00473
51	-0.00552					51	0.000944242					51	-0.00457					51	-0.00293
51.0833	-0.00433					51.0833	-0.000998636					51.0833	-0.00271					51.0833	-0.00261
51.1667	-0.00403					51.1667	0.000258485					51.1667	-0.00416					51.1667	-0.00118
51.25	-0.00194					51.25	-0.00156					51.25	-0.00426					51.25	-0.00249
51.3333	0.00142					51.3333	-0.000537273					51.3333	-0.00206					51.3333	-0.00203
51.4167	0.000154187					51.4167	-0.000680152					51.4167	-0.0015					51.4167	-0.001
51.5	0.00128					51.5	-0.000573644					51.5	-0.00246					51.5	0.000243471
51.5833	-0.00119					51.5833	0.000778781					51.5833	-0.0021					51.5833	-0.00171
51.6667	-0.00452					51.6667	0.00188					51.6667	-0.00113					51.6667	-0.000986231
51.75	0.00288					51.75	-0.000526368					51.75	-0.000575826					51.75	0.00115
51.8333	0.00368					51.8333	-0.000763943					51.8333	-0.000217509					51.8333	4.06699e-06
51.9167	-0.01126					51.9167	0.000248482					51.9167	-0.000289192					51.9167	1.92161e-05
52	0.00189					52	0.000270907					52	-0.00181					52	0.000834365
52.0833	0.01173					52.0833	-0.000756668					52.0833	-0.00161					52.0833	0.00409
52.1667	-0.00454					52.1667	-0.00195					52.1667	-0.000107914					52.1667	-0.00113
52.25	-0.00575					52.25	0.00495					52.25	0.00142					52.25	-0.02152
52.3333	-0.02619					52.3333	0.01552					52.3333	-0.00107					52.3333	-0.04583
52.4167	-0.02025					52.4167	-0.000452688					52.4167	0.004					52.4167	-0.04465
52.5	-0.01516					52.5	0.00254					52.5	0.00334					52.5	-0.04733
52.5833	-0.01614					52.5833	0.000460903					52.5833	-0.0039					52.5833	-0.05203
52.6667	-0.01649					52.6667	-0.00208					52.6667	-0.01123					52.6667	-0.0596
52.75	-0.01901					52.75	-0.00145					52.75	-0.01579					52.75	-0.05983
52.8333	-0.02466					52.8333	0.00056129					52.8333	-0.01498					52.8333	-0.04866
52.9167	-0.01901					52.9167	0.000488086					52.9167	-0.01011					52.9167	-0.03667
53	-0.02023					53	-0.00122					53	-0.00688					53	-0.03143
53.0833	-0.01789					53.0833	-0.00106					53.0833	-0.00437					53.0833	-0.02302
53.1667	-0.01474					53.1667	-0.000231527					53.1667	-0.00247					53.1667	-0.01655
53.25	-0.00183					53.25	-0.00112					53.25	-0.00209					53.25	-0.01343
53.3333	-0.00334					53.3333	-0.000647935					53.3333	-0.00286					53.3333	-0.01174
53.4167	-0.00294					53.4167	-0.00363					53.4167	-0.000576157					53.4167	-0.00932
53.5	-0.00352					53.5	-0.00159					53.5	-0.000755931					53.5	-0.00487
53.5833	-0.0165					53.5833	-0.00215					53.5833	-0.00144					53.5833	-0.0048
53.6667	-0.01085					53.6667	0.000476163					53.6667	-6.18541e-05					53.6667	-0.00194
53.75	-0.0068					53.75	-0.000633027					53.75	0.000415348					53.75	0.000288182
53.8333	-0.00127					53.8333	0.000917783					53.8333	0.000812551					53.8333	-0.00109
53.9167	-0.006					53.9167	0.000268593					53.9167	0.00114					53.9167	-0.000517071
54	-0.00476					54	-0.0066					54	0.000156956					54	0.000320303
54.0833	0.00135					54.0833	-0.01192					54.0833	-5.58413e-05					54.0833	-0.000572323
54.1667	0.00339					54.1667	-0.00822					54.1667	0.000491361					54.1667	-0.00299
54.25	0.00496					54.25	0.0012					54.25	-0.000891436					54.25	-0.000357576
54.3333	0.0046					54.3333	0.00485					54.3333	0.00113					54.3333	-0.00129
54.4167	-0.000761152					54.4167	0.0058					54.4167	0.00274					54.4167	-0.00201
54.5	-0.00576					54.5	0.00686					54.5	0.00314					54.5	0.00134
54.5833	0.00138					54.5833	0.00331					54.5833	0.00209					54.5833	0.00145
54.6667	0.000461373					54.6667	0.000861854					54.6667	0.000367213					54.6667	0.00142
54.75	8.88138e-06					54.75	0.000479764					54.75	0.000944647					54.75	0.000850239
54.8333	0.00227					54.8333	-0.00124					54.8333	-0.00167					54.8333	0.00036455
54.9167	-0.000626102					54.9167	-0.0021					54.9167	-0.000130486					54.9167	0.000218862
55	-0.00272					55	-0.00251					55	0.00223					55	0.000973173
55.0833	0.00332					55.0833	-0.00292					55.0833	-0.00011009					55.0833	-0.000725542
55.1667	0.00268					55.1667	-0.00392					55.1667	-1.45066e-05					55.1667	0.00136
55.25	0.00523					55.25	0.00535					55.25	0.00951					55.25	0.00992
55.3333	-0.00967					55.3333	0.01658					55.3333	0.01118					55.3333	0.00132
55.4167	-0.0032					55.4167	0.00374					55.4167	0.01617					55.4167	0.00532
55.5	0.000707585					55.5	0.00532					55.5	0.01702					55.5	0.00336
55.5833	-0.00529					55.5833	0.00245					55.5833	0.00975					55.5833	-0.00274
55.6667	-0.0065					55.6667	0.000787529					55.6667	-0.00224					55.6667	-0.00491
55.75	-0.00337					55.75	0.00106					55.75	-0.00477					55.75	-0.00718
55.8333	-0.0054					55.8333	0.000676492					55.8333	-0.00244					55.8333	-0.00632
55.9167	-0.00321					55.9167	-0.00184					55.9167	-0.000544811					55.9167	-0.00239
56	-0.00376					56	0.000460538					56	0.00211					56	-0.000519833
56.0833	-0.01053					56.0833	0.000247561					56.0833	-0.000599852					56.0833	-0.00165
56.1667	-0.00538					56.1667	0.000944584					56.1667	0.000267628					56.1667	-0.00116
56.25	-0.000570843					56.25	0.000981607					56.25	-0.000274892					56.25	-0.000486458
56.3333	-0.00382					56.3333	0.00099863					56.3333	0.00184					56.3333	-0.000518667
56.4167	-0.00505					56.4167	-0.000784347					56.4167	0.000290067					56.4167	-0.0027
56.5	-0.00984					56.5	0.00119					56.5	-0.000871089					56.5	-0.0033
56.5833	-0.00572					56.5833	-0.00118					56.5833	0.0027					56.5833	-0.00265
56.6667	0.00268					56.6667	0.0016					56.6667	0.00358					56.6667	-1.75e-05
56.75	-0.000731758					56.75	0.00349					56.75	0.00024829					56.75	-0.000129708
56.8333	-0.00183					56.8333	-0.000514078					56.8333	-0.000681917					56.8333	-0.00242
56.9167	-0.00585					56.9167	-0.000632627					56.9167	0.00126					56.9167	-0.00188
57	-4.20743e-05					57	0.000418824					57	0.000207669					57	-0.000196333
57.0833	0.000974487					57.0833	0.000680275					57.0833	-0.000732538					57.0833	-0.000528542
57.1667	-0.00363					57.1667	0.000501725					57.1667	0.000817254					57.1667	-0.00134
57.25	0.000124715					57.25	0.00232					57.25	0.00135					57.25	-0.000952369
57.3333	-0.000538914					57.3333	0.000526997					57.3333	0.000504598					57.3333	-0.00109
57.4167	-0.000952542					57.4167	0.002					57.4167	0.00182					57.4167	-0.00138
57.5	-0.00173					57.5	0.000692451					57.5	0.00149					57.5	-0.0018
57.5833	-0.00624					57.5833	-0.000199822					57.5833	0.00205					57.5833	-0.00254
57.6667	-0.0044					57.6667	1.79053e-05					57.6667	0.00206					57.6667	0.00109
57.75	0.00294					57.75	-0.000864368					57.75	0.00177					57.75	0.00178
57.8333	-0.000190683					57.8333	0.000653359					57.8333	0.001					57.8333	-6.86012e-07
57.9167	-0.00183					57.9167	0.000451086					57.9167	0.000259741					57.9167	0.00026384
58	0.00396					58	-0.000471692					58	-4.4471e-05					58	-0.00091575
58.0833	0.000226886					58.0833	0.000585842					58.0833	0.000220854					58.0833	-0.00173
58.1667	0.000717896					58.1667	-0.00169					58.1667	0.000156179					58.1667	0.0011
58.25	0.01637					58.25	0.00807					58.25	0.00723					58.25	0.00929
58.3333	-0.00527					58.3333	0.02143					58.3333	0.00954					58.3333	0.00249
58.4167	0.00325					58.4167	0.00445					58.4167	0.01473					58.4167	0.00477
58.5	-0.00441					58.5	0.00517					58.5	0.01663					58.5	0.00731
58.5833	0.0018					58.5833	0.00455					58.5833	0.01077					58.5833	0.00243
58.6667	0.0078					58.6667	0.00379					58.6667	-0.000651872					58.6667	-0.00293
58.75	-0.00809					58.75	0.00241					58.75	-0.00255					58.75	-0.00316
58.8333	-0.00192					58.8333	0.000188788					58.8333	-0.0034					58.8333	-0.00359
58.9167	0.00113					58.9167	-7.72727e-05					58.9167	-0.00286					58.9167	0.000127222
59	-0.00223					59	0.000876667					59	-0.000797505					59	0.000375152
59.0833	-0.00437					59.0833	7.06061e-05					59.0833	0.0012					59.0833	0.00148
59.1667	-0.0083					59.1667	0.00156					59.1667	-0.000455978					59.1667	-0.00143
59.25	-0.00834					59.25	-0.000891515					59.25	-0.00154					59.25	-0.000541061
59.3333	-0.00497					59.3333	0.000662424					59.3333	-0.000864452					59.3333	-0.00171
59.4167	-0.000367112					59.4167	-0.000513636					59.4167	-0.00136					59.4167	-0.000255202
59.5	-0.00349					59.5	-0.00197					59.5	-0.000442925					59.5	0.000942727
59.5833	-0.000862149					59.5833	0.000364242					59.5833	0.000502839					59.5833	-0.00244
59.6667	0.00134					59.6667	-7.18182e-05					59.6667	7.86022e-05					59.6667	-0.00254
59.75	-0.000727186					59.75	0.000662121					59.75	8.43656e-05					59.75	-0.00161
59.8333	-0.00495					59.8333	0.00167					59.8333	6.0129e-05					59.8333	-0.000485556
59.9167	0.000687777					59.9167	0.00086					59.9167	-0.000774108					59.9167	-0.000177626
60	-0.00502					60	0.00114					60	-0.00221					60	-0.00206
60.0833	-0.00199					60.0833	0.000837879					60.0833	-0.00184					60.0833	0.00105
60.1667	0.00182					60.1667	-0.000260066					60.1667	-0.000343887					60.1667	0.00154
60.25	-0.00173					60.25	0.00154					60.25	-9.43276e-05					60.25	0.00034006
60.3333	-0.000989016					60.3333	0.000871762					60.3333	-0.000884768					60.3333	0.000889459
60.4167	0.00251					60.4167	0.000782675					60.4167	-0.000505208					60.4167	-0.00127
60.5	0.00127					60.5	0.00119					60.5	0.00124					60.5	-0.00104
60.5833	0.00592					60.5833	0.00252					60.5833	0.00107					60.5833	-0.00157
60.6667	-0.00498					60.6667	0.00115					60.6667	0.00161					60.6667	-0.00196
60.75	-0.0058					60.75	0.00035633					60.75	0.00147					60.75	0.000556453
60.8333	-0.00668					60.8333	-2.27561e-05					60.8333	-0.000967409					60.8333	5.85164e-06
60.9167	-0.000139205					60.9167	0.000284156					60.9167	-0.000389883					60.9167	-0.000351247
61	-0.00474					61	0.000602429					61	0.000184521					61	-0.00176
61.0833	-0.00939					61.0833	0.00148					61.0833	0.00156					61.0833	-0.0017
61.1667	0.00968					61.1667	-0.00205					61.1667	0.00208					61.1667	0.00298
61.25	0.02017					61.25	0.00548					61.25	0.00787					61.25	0.01063
61.3333	-0.00538					61.3333	0.02082					61.3333	0.00911					61.3333	0.00413
61.4167	-0.00603					61.4167	0.00518					61.4167	0.01528					61.4167	0.0072
61.5	0.01109					61.5	0.00621					61.5	0.01771					61.5	0.00965
61.5833	0.00939					61.5833	0.00525					61.5833	0.00875					61.5833	0.00244
61.6667	0.000205215					61.6667	0.00123					61.6667	-0.00169					61.6667	-0.00088875
61.75	0.0016					61.75	0.00117					61.75	-0.00322					61.75	-0.00516
61.8333	-0.007					61.8333	0.000611515					61.8333	-0.00268					61.8333	-0.00182
61.9167	-0.00662					61.9167	0.00024798					61.9167	-0.000329778					61.9167	0.000309219
62	-0.00135					62	0.00117					62	-0.000197212					62	-0.000151458
62.0833	-0.000333935					62.0833	-0.000749091					62.0833	0.000275354					62.0833	0.000617865
62.1667	-0.00377					62.1667	-0.000322626					62.1667	0.000237919					62.1667	0.000247187
62.25	-0.00216					62.25	-0.00153					62.25	0.000750485					62.25	0.00082651
62.3333	-0.00138					62.3333	-0.00208					62.3333	0.000393051					62.3333	0.000395833
62.4167	-0.00251					62.4167	-0.00211					62.4167	6.56162e-05					62.4167	-0.000614844
62.5	-0.000639372					62.5	-0.00106					62.5	0.00109					62.5	0.00317
62.5833	-0.00157					62.5833	-0.00287					62.5833	0.00171					62.5833	0.00119
62.6667	-0.00784					62.6667	-0.000353838					62.6667	0.000693313					62.6667	0.00186
62.75	-0.00311					62.75	0.000592626					62.75	0.00169					62.75	0.00154
62.8333	-0.000403064					62.8333	-0.000110909					62.8333	0.00136					62.8333	0.00281
62.9167	0.000838513					62.9167	0.000315556					62.9167	-0.00097899					62.9167	0.0011
63	-0.00288					63	0.00033202					63	-0.00115					63	0.00213
63.0833	-0.0091					63.0833	0.000158485					63.0833	-0.000653859					63.0833	0.000427012
63.1667	0.00101					63.1667	-0.00145					63.1667	-0.000341293					63.1667	4.91558e-05
63.25	0.0028					63.25	-0.000238586					63.25	-0.00124					63.25	0.00427
63.3333	-0.00071573					63.3333	0.00141					63.3333	-1.61616e-05					63.3333	0.00247
63.4167	-0.00339					63.4167	0.00103					63.4167	0.00136					63.4167	0.000915588
63.5	-0.00777					63.5	0.00119					63.5	-0.00151					63.5	0.000847732
63.5833	-0.00207					63.5833	0.000537273					63.5833	-0.000558465					63.5833	0.00163
63.6667	-0.00373					63.6667	-0.00116					63.6667	-0.00159					63.6667	-0.000287979
63.75	0.000211993					63.75	0.00142					63.75	-0.000296542					63.75	-0.000128855
63.8333	0.00191					63.8333	-0.000672417					63.8333	0.000388518					63.8333	0.000493287
63.9167	0.00152					63.9167	0.000772333					63.9167	-0.000926423					63.9167	0.000625428
64	-0.00735					64	0.000697083					64	0.00184					64	-9.24309e-05
64.0833	-0.000389334					64.0833	0.000571833					64.0833	-0.000876303					64.0833	-0.00087029
64.1667	0.00718					64.1667	-0.00315					64.1667	-0.00149					64.1667	0.00482
64.25	0.01334					64.25	0.00196					64.25	0.00864					64.25	0.01478
64.3333	-0.00381					64.3333	0.0171					64.3333	0.00755					64.3333	0.00318
64.4167	0.00347					64.4167	0.00277					64.4167	0.01262					64.4167	0.00624
64.5	0.000835423					64.5	0.0027					64.5	0.01499					64.5	0.00956
64.5833	0.00475					64.5833	0.0016					64.5833	0.00966					64.5833	0.00422
64.6667	0.00468					64.6667	-0.000299545					64.6667	-9.50505e-05					64.6667	-0.00239
64.75	0.000392708					64.75	-0.00179					64.75	-0.00422					64.75	-0.0028
64.8333	-0.0083					64.8333	-0.0022					64.8333	-0.00419					64.8333	0.000115
64.9167	-0.00342					64.9167	-0.00301					64.9167	-0.00409					64.9167	-0.00179
65	-0.00686					65	-0.00221					65	-0.000410909					65	-0.000785
65.0833	-0.00191					65.0833	-0.0035					65.0833	-0.000802374					65.0833	-0.00188
65.1667	-0.00128					65.1667	-0.00274					65.1667	-0.000713838					65.1667	0.000675
65.25	-0.00371					65.25	-0.00413					65.25	-0.000535303					65.25	0.00072
65.3333	-0.00726					65.3333	-0.00199					65.3333	-0.0021					65.3333	0.000455
65.4167	-0.00946					65.4167	-0.00126					65.4167	-0.000898232					65.4167	0.00178
65.5	0.0056					65.5	-0.0018					65.5	-0.00116					65.5	-9.5e-05
65.5833	-0.00491					65.5833	-0.00374					65.5833	-0.000431162					65.5833	-0.00105
65.6667	-0.000348398					65.6667	-0.00227					65.6667	-0.00167					65.6667	0.00103
65.75	0.00502					65.75	-0.00241					65.75	-0.00177					65.75	6e-05
65.8333	0.00566					65.8333	0.00017803					65.8333	-0.000425556					65.8333	-0.000145
65.9167	-0.00266					65.9167	-0.00143					65.9167	0.00097298					65.9167	0.00332
66	-0.00292					66	-0.00307					66	0.000221515					66	0.00243
66.0833	0.00121					66.0833	-0.000386061					66.0833	-0.000199949					66.0833	0.00062
66.1667	-9.94945e-05					66.1667	-0.00181					66.1667	-0.000851414					66.1667	0.000255
66.25	-0.00024106					66.25	-0.000172121					66.25	-0.0023					66.25	9e-05
66.3333	0.0035					66.3333	-0.00553					66.3333	-0.000844343					66.3333	-0.000725
66.4167	0.00477					66.4167	-0.00216					66.4167	0.000944192					66.4167	0.00093
66.5	0.00236					66.5	0.00114					66.5	-0.000257273					66.5	0.00157
66.5833	-0.00137					66.5833	-0.000904242					66.5833	-0.00174					66.5833	0.00089
66.6667	-0.00231					66.6667	-0.000380057					66.6667	-0.00185					66.6667	0.00103
66.75	-9.05613e-05					66.75	-0.000300774					66.75	0.000532553					66.75	-0.000108315
66.8333	-0.00288					66.8333	0.00107					66.8333	-0.00064124					66.8333	-0.000284199
66.9167	-0.00563					66.9167	-0.000132209					66.9167	-0.00123					66.9167	0.000799917
67	0.00581					67	-0.000602927					67	0.00188					67	0.00168
67.0833	0.00632					67.0833	0.000606356					67.0833	-0.000282622					67.0833	0.0016
67.1667	-0.00358					67.1667	0.00154					67.1667	-0.000106416					67.1667	0.00189
67.25	0.01456					67.25	0.00364					67.25	0.00779					67.25	0.01161
67.3333	0.00583					67.3333	0.01956					67.3333	0.01022					67.3333	0.00536
67.4167	0.00351					67.4167	0.00791					67.4167	0.01583					67.4167	0.00639
67.5	0.00353					67.5	0.00615					67.5	0.01837					67.5	0.00856
67.5833	0.00339					67.5833	0.00744					67.5833	0.01218					67.5833	0.00284
67.6667	0.00748					67.6667	0.00208					67.6667	0.000398022					67.6667	-0.00238
67.75	0.00126					67.75	0.00389					67.75	-0.00148					67.75	-0.0062
67.8333	-0.00429					67.8333	0.000990042					67.8333	-0.00319					67.8333	-0.0038
67.9167	-0.00296					67.9167	0.00214					67.9167	-0.00148					67.9167	-0.0012
68	-0.00301					68	0.000914125					68	0.000640366					68	-0.000586061
68.0833	0.00296					68.0833	0.000441167					68.0833	0.000158452					68.0833	0.000508434
68.1667	0.00185					68.1667	0.000428208					68.1667	-0.000973462					68.1667	0.000792929
68.25	-0.00399					68.25	-0.00135					68.25	-0.000305376					68.25	-0.00199
68.3333	-0.00233					68.3333	0.00165					68.3333	-0.00321					68.3333	-0.000628081
68.4167	0.00106					68.4167	0.000809333					68.4167	0.000160796					68.4167	-0.00124
68.5	-0.00566					68.5	-0.00237					68.5	0.000238882					68.5	-0.00111
68.5833	-0.00546					68.5833	0.00159					68.5833	-0.000603032					68.5833	0.000235404
68.6667	0.000205008					68.6667	0.000940458					68.6667	0.00217					68.6667	-0.000210101
68.75	-0.00315					68.75	0.0008075					68.75	-0.00073686					68.75	0.000764394
68.8333	-0.00298					68.8333	0.000704542					68.8333	6.12258e-05					68.8333	0.000518889
68.9167	0.00139					68.9167	0.000551583					68.9167	0.0015					68.9167	0.000413384
69	0.00344					69	0.00164					69	0.00153					69	0.00129
69.0833	-0.00277					69.0833	0.0017					69.0833	0.000515484					69.0833	-0.00123
69.1667	-0.000327137					69.1667	-7.72917e-05					69.1667	-0.00332					69.1667	-0.00194
69.25	-0.00432					69.25	-1.025e-05					69.25	-0.000508344					69.25	-0.00162
69.3333	-0.00328					69.3333	-0.00166					69.3333	-0.000870258					69.3333	0.000935859
69.4167	-0.00293					69.4167	0.00261					69.4167	-0.00179					69.4167	0.00273
69.5	-1.74198e-05					69.5	0.00225					69.5	-0.00118					69.5	0.0013
69.5833	0.00439					69.5833	0.00249					69.5833	0.000385569					69.5833	-7.09933e-05
69.6667	0.000155554					69.6667	0.00149					69.6667	-0.00038508					69.6667	9.35529e-05
69.75	-0.0039					69.75	0.000206747					69.75	-0.000135729					69.75	-0.00134
69.8333	0.00474					69.8333	0.000269948					69.8333	0.000173622					69.8333	-0.000417355
69.9167	0.00114					69.9167	-0.000266851					69.9167	-0.000507027					69.9167	0.000497191
70	0.00697					70	0.000206351					70	0.000222324					70	-0.00169
70.0833	-0.000161371					70.0833	-0.00107					70.0833	-8.32461e-06					70.0833	-0.00517
70.1667	0.00486					70.1667	0.000672753					70.1667	-0.00153					70.1667	-0.00129
70.25	0.00843					70.25	0.00368					70.25	0.0056					70.25	0.00931
70.3333	0.00617					70.3333	0.01891					70.3333	0.00784					70.3333	0.00269
70.4167	5.78916e-05					70.4167	0.00727					70.4167	0.01343					70.4167	0.00419
70.5	0.0083					70.5	0.00662					70.5	0.01544					70.5	0.00585
70.5833	0.00144					70.5833	0.00518					70.5833	0.00889					70.5833	0.00207
70.6667	-0.0026					70.6667	0.00274					70.6667	-0.00106					70.6667	-0.00253
70.75	-0.00704					70.75	0.00102					70.75	-0.0027					70.75	-0.00305
70.8333	0.00515					70.8333	-0.00128					70.8333	-0.00505					70.8333	-0.00232
70.9167	0.000712862					70.9167	0.000890635					70.9167	-0.00244					70.9167	-0.00369
71	-0.00934					71	0.00119					71	-0.0022					71	-0.00238
71.0833	-0.00109					71.0833	-8.52381e-05					71.0833	-0.00135					71.0833	-0.00132
71.1667	-0.00679					71.1667	1.8254e-06					71.1667	-0.00121					71.1667	-0.00186
71.25	0.000871413					71.25	0.000168889					71.25	-0.00329					71.25	-0.00482
71.3333	0.00226					71.3333	0.000825952					71.3333	-0.00239					71.3333	-0.00549
71.4167	0.00213					71.4167	0.00224					71.4167	-0.00237					71.4167	-0.00288
71.5	0.000826606					71.5	0.00232					71.5	-0.00196					71.5	-0.00261
71.5833	0.00309					71.5833	0.00138					71.5833	0.000303061					71.5833	-0.00275
71.6667	-0.00378					71.6667	0.001					71.6667	-0.00235					71.6667	0.00126
71.75	-0.00312					71.75	-0.00138					71.75	-0.000938091					71.75	-0.000603
71.8333	-0.00476					71.8333	-0.000101667					71.8333	-0.0015					71.8333	-0.00194
71.9167	0.00069813					71.9167	0.00361					71.9167	-0.00175					71.9167	-0.00272
72	0.00445					72	-2.75397e-05					72	0.000360182					72	-0.0013
72.0833	0.00447					72.0833	-0.000470476					72.0833	-0.000250394					72.0833	-0.0019
72.1667	0.000785762					72.1667	-0.000853413					72.1667	-0.00077097					72.1667	-0.00349
72.25	-0.00112					72.25	-0.000946349					72.25	-0.00259					72.25	-0.00156
72.3333	-0.00364					72.3333	0.00173					72.3333	-0.00145					72.3333	0.000258222
72.4167	0.00479					72.4167	0.00162					72.4167	-0.00074283					72.4167	-0.00159
72.5	0.0039					72.5	0.000771095					72.5	-0.00128					72.5	-4.23214e-05
72.5833	-0.00176					72.5833	6.80089e-05					72.5833	-0.000392516					72.5833	0.000605093
72.6667	-0.00278					72.6667	-0.00143					72.6667	0.00175					72.6667	0.000392508
72.75	-0.00364					72.75	0.000251836					72.75	0.000727798					72.75	-0.000400078
72.8333	0.00505					72.8333	-0.00047125					72.8333	-2.20444e-05					72.8333	-0.00232
72.9167	0.000721788					72.9167	0.00191					72.9167	0.000398113					72.9167	0.0015
73	-0.00251					73	-0.0011					73	-0.00078173					73	0.000862166
73.0833	-0.000593459					73.0833	-0.00325					73.0833	-0.000571573					73.0833	0.000319581
73.1667	0.00618					73.1667	-0.00151					73.1667	0.000158039					73.1667	0.000230707
73.25	0.01194					73.25	0.00152					73.25	0.00497					73.25	0.01161
73.3333	-0.00518					73.3333	0.01755					73.3333	0.0067					73.3333	0.00409
73.4167	-0.000168076					73.4167	0.00588					73.4167	0.01428					73.4167	0.00694
73.5	0.00137					73.5	0.00329					73.5	0.01416					73.5	0.01116
73.5833	0.00577					73.5833	0.0028					73.5833	0.01078					73.5833	0.00286
73.6667	0.00485					73.6667	0.00137					73.6667	0.00175					73.6667	-9.71717e-05
73.75	-0.00255					73.75	0.000692731					73.75	-0.00362					73.75	-0.00381
73.8333	0.000256349					73.8333	-0.00158					73.8333	-0.00322					73.8333	-0.000776465
73.9167	-0.000383154					73.9167	-0.00136					73.9167	-0.00116					73.9167	-0.000811111
74	-0.00351					74	0.000347505					74	-0.000511765					74	-0.00285
74.0833	-0.00385					74.0833	0.001					74.0833	0.00112					74.0833	-0.00134
74.1667	-0.00258					74.1667	-0.00109					74.1667	1.62745e-05					74.1667	-0.00252
74.25	-0.00658					74.25	0.00013228					74.25	-0.00394					74.25	-0.00292
74.3333	-0.0019					74.3333	0.00104					74.3333	-0.00165					74.3333	-0.00233
74.4167	0.000101541					74.4167	0.00118					74.4167	-0.000771667					74.4167	6.10101e-05
74.5	-0.00636					74.5	-0.00142					74.5	0.000992353					74.5	-0.0019
74.5833	-0.00255					74.5833	-0.00195					74.5833	-0.000513627					74.5833	-0.00421
74.6667	-0.0093					74.6667	0.0016					74.6667	0.000350392					74.6667	-0.0036
74.75	0.00271					74.75	0.000381828					74.75	0.00152					74.75	-0.00283
74.8333	0.00107					74.8333	0.00113					74.8333	0.000948431					74.8333	-0.000972222
74.9167	-0.0026					74.9167	0.00131					74.9167	-0.000887549					74.9167	-0.00119
75	-0.0057					75	0.00232					75	-0.000223529					75	0.000858485
75.0833	-0.00228					75.0833	0.000851527					75.0833	-0.00036951					75.0833	0.00148
75.1667	-0.00202					75.1667	0.00128					75.1667	-0.00234					75.1667	-0.000820808
75.25	0.00493					75.25	0.00116					75.25	-0.000401471					75.25	9.45455e-05
75.3333	0.00405					75.3333	0.00039071					75.3333	-0.000509729					75.3333	-0.00141
75.4167	-0.00394					75.4167	0.00337					75.4167	0.00121					75.4167	-0.0021
75.5	-0.00783					75.5	0.000975156					75.5	-0.000884927					75.5	0.000266305
75.5833	0.0006017					75.5833	0.000392379					75.5833	-0.000102525					75.5833	-0.00148
75.6667	-0.000415345					75.6667	-0.00217					75.6667	0.00151					75.6667	-0.00434
75.75	-0.00112					75.75	-0.00239					75.75	-7.77226e-05					75.75	-0.00129
75.8333	-0.000559436					75.8333	-0.00109					75.8333	-0.00132					75.8333	0.000105064
75.9167	-0.000426482					75.9167	0.000691271					75.9167	-0.00066292					75.9167	-0.000615246
76	-0.00369					76	-0.0011					76	-0.000210519					76	-0.0024
76.0833	-0.00472					76.0833	-0.002					76.0833	-0.000659405					76.0833	-0.00322
76.1667	-0.00221					76.1667	0.000115964					76.1667	-0.00151					76.1667	-0.00235
76.25	0.01064					76.25	-0.00337					76.25	0.00383					76.25	0.00911
76.3333	-0.0025					76.3333	0.01297					76.3333	0.00565					76.3333	0.0015
76.4167	-0.00124					76.4167	0.00507					76.4167	0.01281					76.4167	0.003
76.5	0.00683					76.5	0.00223					76.5	0.01124					76.5	0.00639
76.5833	0.00355					76.5833	0.000967148					76.5833	0.00635					76.5833	0.000561869
76.6667	-0.00368					76.6667	0.00148					76.6667	8.38556e-05					76.6667	-0.00394
76.75	0.00266					76.75	-0.00161					76.75	-0.00532					76.75	-0.00539
76.8333	-0.00652					76.8333	-0.00114					76.8333	-0.00513					76.8333	-0.00646
76.9167	-0.00515					76.9167	-0.000138222					76.9167	-0.00171					76.9167	-0.00218
77	-0.00625					77	-0.00318					77	-0.00221					77	-0.00256
77.0833	-0.00334					77.0833	-0.00343					77.0833	-0.00138					77.0833	-0.00349
77.1667	-0.00207					77.1667	-0.00265					77.1667	-0.000749823					77.1667	-0.00317
77.25	-0.00367					77.25	-0.0021					77.25	-0.00399					77.25	-0.00402
77.3333	0.00105					77.3333	-0.00221					77.3333	-0.00423					77.3333	-0.00318
77.4167	0.00495					77.4167	-0.00321					77.4167	-0.00185					77.4167	-0.0018
77.5	-0.00197					77.5	-0.00381					77.5	-0.00363					77.5	-0.00283
77.5833	-0.006					77.5833	-0.00123					77.5833	-0.00154					77.5833	-0.00332
77.6667	-0.00351					77.6667	-0.00425					77.6667	-0.00222					77.6667	-0.00127
77.75	0.0025					77.75	-0.00249					77.75	-0.000875625					77.75	-0.0015
77.8333	-0.00177					77.8333	-0.000403367					77.8333	-0.00162					77.8333	-0.00147
77.9167	-0.00454					77.9167	-0.00258					77.9167	0.000414146					77.9167	-0.00233
78	0.00111					78	0.000364789					78	-0.000950969					78	-0.00125
78.0833	-0.00179					78.0833	-0.00215					78.0833	-0.0026					78.0833	-0.00235
78.1667	-0.000438672					78.1667	-0.0033					78.1667	-0.00176					78.1667	-0.0015
78.25	-0.00215					78.25	-0.00113					78.25	-0.00191					78.25	-0.000479557
78.3333	0.000640475					78.3333	-0.00207					78.3333	7.58176e-05					78.3333	-0.00208
78.4167	-0.00377					78.4167	-0.000292093					78.4167	-0.0017					78.4167	-0.00187
78.5	-0.00288					78.5	-0.00129					78.5	-0.00112					78.5	0.000475993
78.5833	-0.00384					78.5833	0.00088213					78.5833	-0.000225941					78.5833	0.00198
78.6667	-0.00101					78.6667	0.000749241					78.6667	0.000826806					78.6667	0.00151
78.75	0.00605					78.75	0.000116352					78.75	0.000259553					78.75	0.00158
78.8333	0.00146					78.8333	0.00158					78.8333	-0.0011					78.8333	0.00139
78.9167	0.000745163					78.9167	-0.000989426					78.9167	0.000555047					78.9167	-0.000198089
79	-0.000253708					79	-0.000255835					79	1.38638e-05					79	0.00041528
79.0833	0.000559791					79.0833	0.00169					79.0833	0.000170958					79.0833	0.00408
79.1667	0.00236					79.1667	0.000207736					79.1667	-0.00119					79.1667	0.000893835
79.25	0.01347					79.25	-0.000815478					79.25	0.00356					79.25	0.01072
79.3333	0.00292					79.3333	0.01702					79.3333	0.00723					79.3333	0.00373
79.4167	-0.00555					79.4167	0.00795					79.4167	0.01174					79.4167	0.00404
79.5	0.00903					79.5	0.00487					79.5	0.01371					79.5	0.00976
79.5833	0.01228					79.5833	0.0047					79.5833	0.01031					79.5833	0.00335
79.6667	0.00415					79.6667	0.00229					79.6667	0.0002955					79.6667	0.00144
79.75	0.00509					79.75	0.00183					79.75	-0.00238					79.75	-0.00178
79.8333	0.000373535					79.8333	0.00151					79.8333	-0.00481					79.8333	-0.00258
79.9167	-0.00552					79.9167	0.00093099					79.9167	-0.00171					79.9167	-0.00238
80	0.000154242					80	0.000883556					80	-0.00154					80	-0.0027
80.0833	0.00285					80.0833	0.00126					80.0833	-0.000742714					80.0833	-0.00053399
80.1667	0.00265					80.1667	-0.000201313					80.1667	-0.00116					80.1667	-0.000720707
80.25	0.00137					80.25	0.000191253					80.25	-0.002					80.25	-0.000697424
80.3333	0.0017					80.3333	-0.000976182					80.3333	-0.00154					80.3333	-0.00428
80.4167	0.00022601					80.4167	-0.000783616					80.4167	0.00138					80.4167	-0.00104
80.5	-0.00585					80.5	0.00132					80.5	-0.000650929					80.5	0.00172
80.5833	-0.000263283					80.5833	-0.000778485					80.5833	0.000903429					80.5833	0.00103
80.6667	-0.00319					80.6667	0.000204081					80.6667	-0.000222214					80.6667	-0.00126
80.75	0.00152					80.75	0.000386646					80.75	-0.000417857					80.75	-0.000407727
80.8333	0.0054					80.8333	-0.000880788					80.8333	0.0014					80.8333	0.000725556
80.9167	0.0076					80.9167	-0.000378222					80.9167	0.000440857					80.9167	-0.000931162
81	-0.00101					81	-6.56566e-05					81	0.00113					81	-0.000197879
81.0833	-0.00479					81.0833	0.000526909					81.0833	0.000619571					81.0833	-0.00112
81.1667	-0.000776628					81.1667	0.000219475					81.1667	-0.00131					81.1667	-0.00213
81.25	0.00241					81.25	0.00069204					81.25	-0.00331					81.25	-0.000160598
81.3333	0.0017					81.3333	-0.000535394					81.3333	9.50412e-05					81.3333	-0.000516296
81.4167	0.000907384					81.4167	-0.00134					81.4167	0.000383638					81.4167	-0.000631994
81.5	0.00262					81.5	9.97374e-05					81.5	-0.00116					81.5	-0.000667693
81.5833	0.00174					81.5833	-0.00121					81.5833	-0.000229169					81.5833	0.00117
81.6667	-0.000918604					81.6667	-0.000945131					81.6667	0.000179428					81.6667	0.0027
81.75	0.00116					81.75	-0.00103					81.75	-0.000151976					81.75	0.000745213
81.8333	-0.000535505					81.8333	0.000129625					81.8333	0.000927159					81.8333	-0.000650256
81.9167	-0.0017					81.9167	-0.000564722					81.9167	-0.00077205					81.9167	-0.000382709
82	0.00239					82	-0.000839069					82	6.87414e-05					82	-0.00103
82.0833	0.000402165					82.0833	0.000446584					82.0833	-0.00119					82.0833	0.000302386
82.1667	0.00192					82.1667	-0.000177763					82.1667	-0.000859676					82.1667	0.00108
82.25	0.01478					82.25	0.00033789					82.25	0.00355					82.25	0.00993
82.3333	-0.000420165					82.3333	0.01648					82.3333	0.00703					82.3333	0.00279
82.4167	-0.00327					82.4167	0.00655					82.4167	0.01228					82.4167	0.00568
82.5	0.00699					82.5	0.005					82.5	0.01322					82.5	0.00966
82.5833	0.0055					82.5833	0.00724					82.5833	0.01156					82.5833	0.0025
82.6667	0.00322					82.6667	0.00428					82.6667	0.00183					82.6667	-0.000997576
82.75	0.00521					82.75	0.00412					82.75	-0.00296					82.75	-0.00467
82.8333	-0.00297					82.8333	0.000603032					82.8333	-0.00275					82.8333	-0.00243
82.9167	-0.01088					82.9167	0.000702258					82.9167	-0.00242					82.9167	-0.00266
83	0.00311					83	0.0017					83	-0.00137					83	0.000200303
83.0833	-0.00102					83.0833	0.0016					83.0833	-0.00226					83.0833	-0.000272727
83.1667	-0.00211					83.1667	0.000659935					83.1667	-0.0024					83.1667	-0.0015
83.25	0.00226					83.25	0.000819161					83.25	-0.00131					83.25	-0.000998788
83.3333	0.000799386					83.3333	0.00122					83.3333	-0.00102					83.3333	-0.00296
83.4167	-0.000103275					83.4167	0.000337613					83.4167	-0.0018					83.4167	-0.00313
83.5	0.000354064					83.5	0.00114					83.5	-0.00184					83.5	-0.00174
83.5833	0.000891403					83.5833	0.000856065					83.5833	-0.000318182					83.5833	0.000239091
83.6667	0.000178742					83.6667	0.00208					83.6667	-0.00165					83.6667	0.000456061
83.75	-0.00445					83.75	0.000344516					83.75	-5.48687e-05					83.75	0.00011303
83.8333	0.000433421					83.8333	0.00296					83.8333	0.00108					83.8333	5e-05
83.9167	0.00020076					83.9167	0.00246					83.9167	-0.00138					83.9167	-0.00179
84	0.00101					84	0.00172					84	-0.00123					84	-0.00107
84.0833	0.00243					84.0833	0.000791019					84.0833	-0.000988242					84.0833	-0.000629091
84.1667	-0.00156					84.1667	0.00124					84.1667	-0.00334					84.1667	-0.00216
84.25	-0.00197					84.25	0.00015912					84.25	-0.000204929					84.25	-0.00111
84.3333	-0.00135					84.3333	0.00104					84.3333	0.000131727					84.3333	-0.00173
84.4167	0.00326					84.4167	-0.00154					84.4167	0.00172					84.4167	-0.00397
84.5	-0.00434					84.5	-0.00132					84.5	-0.00042496					84.5	-0.00134
84.5833	-0.00451					84.5833	-0.000584678					84.5833	0.00135					84.5833	-0.000397273
84.6667	0.00118					84.6667	0.000519372					84.6667	-0.00194					84.6667	-0.000270303
84.75	-0.00266					84.75	-0.000616393					84.75	-0.000784165					84.75	0.000192472
84.8333	-0.006					84.8333	0.000546578					84.8333	-0.000202732					84.8333	-0.000508854
84.9167	0.00297					84.9167	-9.04506e-05					84.9167	0.0003187					84.9167	-0.00117
85	-0.00253					85	0.00176					85	0.000130133					85	0.000218493
85.0833	-0.00344					85.0833	-0.000594509					85.0833	-0.000778435					85.0833	-0.000482833
85.1667	-0.00855					85.1667	-0.00411					85.1667	-0.00167					85.1667	-0.00143
85.25	0.01548					85.25	-0.00319					85.25	0.00281					85.25	0.00567
85.3333	0.00531					85.3333	0.01218					85.3333	0.00407					85.3333	0.00513
85.4167	0.00205					85.4167	0.00418					85.4167	0.01255					85.4167	0.00851
85.5	0.0012					85.5	0.0014					85.5	0.01412					85.5	0.01168
85.5833	-0.0012					85.5833	-2.78182e-05					85.5833	0.00991					85.5833	0.0061
85.6667	0.0003882					85.6667	-0.00125					85.6667	0.000446365					85.6667	0.000940101
85.75	-0.00353					85.75	-0.00187					85.75	-0.00412					85.75	-0.00337
85.8333	-0.000630707					85.8333	-0.00127					85.8333	-0.00362					85.8333	-0.00268
85.9167	-0.00616					85.9167	-0.000953697					85.9167	-0.00224					85.9167	-0.00241
86	-0.00235					86	-0.00221					86	-0.00167					86	-0.00164
86.0833	0.00138					86.0833	-0.00555					86.0833	-0.00161					86.0833	-0.00153
86.1667	-0.00449					86.1667	-0.00421					86.1667	-0.00155					86.1667	-0.00248
86.25	-0.01055					86.25	-0.00381					86.25	-0.00317					86.25	-0.000624394
86.3333	-0.00169					86.3333	-0.00257					86.3333	-0.00191					86.3333	-0.000976465
86.4167	-0.00283					86.4167	-0.00158					86.4167	-0.00164					86.4167	0.00146
86.5	-0.01317					86.5	-0.00144					86.5	-0.00166					86.5	0.000909394
86.5833	-0.00576					86.5833	-0.000865455					86.5833	-0.000418396					86.5833	0.00227
86.6667	0.00654					86.6667	-0.00313					86.6667	-0.00113					86.6667	0.000295253
86.75	0.00136					86.75	-0.00148					86.75	-0.000725625					86.75	-0.00178
86.8333	-0.0041					86.8333	-0.000457364					86.8333	-9.42396e-05					86.8333	-0.000408889
86.9167	-0.00211					86.9167	-0.00162					86.9167	-0.000142854					86.9167	-0.00167
87	0.000508426					87	-0.00267					87	-0.00149					87	-0.00078303
87.0833	-0.00264					87.0833	-0.00168					87.0833	-0.000290083					87.0833	0.000424899
87.1667	-0.00315					87.1667	-0.00185					87.1667	-0.000148698					87.1667	0.000732828
87.25	-0.00654					87.25	-0.00201					87.25	-0.00265					87.25	0.000450758
87.3333	-0.00566					87.3333	-0.00202					87.3333	-0.000765927					87.3333	-0.000541313
87.4167	0.00387					87.4167	-0.00188					87.4167	-0.00202					87.4167	-0.00105
87.5	0.000896054					87.5	-0.00124					87.5	-0.00204					87.5	-0.000455455
87.5833	-0.00228					87.5833	-0.00178					87.5833	-0.0026					87.5833	-0.00206
87.6667	-0.00122					87.6667	-0.000218824					87.6667	-0.000922946					87.6667	-0.00179
87.75	-0.00411					87.75	-0.000387524					87.75	0.000213423					87.75	2.22201e-06
87.8333	0.00153					87.8333	-0.000426225					87.8333	0.000919792					87.8333	0.000626882
87.9167	0.00338					87.9167	-0.000344926					87.9167	-0.00064384					87.9167	-0.000438459
88	-0.000469908					88	0.000126373					88	-0.000497471					88	-0.00154
88.0833	-0.000753226					88.0833	-0.00139					88.0833	-0.000441102					88.0833	-0.00225
88.1667	-8.65445e-05					88.1667	-0.00326					88.1667	-0.00189					88.1667	-0.000954481
88.25	0.0127					88.25	-0.00442					88.25	0.00278					88.25	0.00776
88.3333	0.00187					88.3333	0.01247					88.3333	0.00268					88.3333	0.00242
88.4167	-0.000340404					88.4167	0.00669					88.4167	0.01245					88.4167	0.00426
88.5	0.00656					88.5	0.00246					88.5	0.01543					88.5	0.0094
88.5833	0.00564					88.5833	0.00279					88.5833	0.01266					88.5833	0.00456
88.6667	0.00648					88.6667	-0.0017					88.6667	0.00227					88.6667	-0.00302
88.75	0.00447					88.75	-0.00174					88.75	-0.00281					88.75	-0.00563
88.8333	0.000392424					88.8333	-0.000378636					88.8333	-0.00383					88.8333	-0.00301
88.9167	-0.00159					88.9167	-0.00188					88.9167	-0.00168					88.9167	-0.00298
89	-0.00118					89	-0.00242					89	-0.000397032					89	-0.00134
89.0833	-0.00111					89.0833	0.000208485					89.0833	-0.00122					89.0833	-0.00182
89.1667	0.000528687					89.1667	-0.000702475					89.1667	-0.00154					89.1667	-0.00248
89.25	0.000205253					89.25	0.00101					89.25	-0.00245					89.25	-0.00189
89.3333	-0.00393					89.3333	-0.000754394					89.3333	-0.0035					89.3333	-0.00224
89.4167	0.000578384					89.4167	-0.00169					89.4167	-0.00121					89.4167	-0.00189
89.5	-0.00304					89.5	3.68687e-06					89.5	-0.000936323					89.5	-0.000627843
89.5833	4.15152e-05					89.5833	-2.72727e-05					89.5833	0.000987129					89.5833	-0.00114
89.6667	0.00146					89.6667	-0.000348232					89.6667	0.000500581					89.6667	0.000286471
89.75	-0.00102					89.75	0.00139					89.75	0.000614032					89.75	0.000123627
89.8333	-0.00164					89.8333	-0.000940152					89.8333	0.000387484					89.8333	-0.000529216
89.9167	0.00466					89.9167	-0.00131					89.9167	-0.000449065					89.9167	0.00329
90	0.00515					90	-0.00164					90	-0.000725613					90	-0.00176
90.0833	0.00102					90.0833	-0.00098303					90.0833	-0.00102					90.0833	-0.0024
90.1667	-0.00686					90.1667	-0.00171					90.1667	-0.00089871					90.1667	-0.000940588
90.25	0.00153					90.25	0.000255051					90.25	-0.0011					90.25	0.00108
90.3333	0.00263					90.3333	0.000744091					90.3333	-0.000931806					90.3333	-0.00238
90.4167	0.000567172					90.4167	0.000473131					90.4167	-0.0014					90.4167	-0.000209118
90.5	0.00603					90.5	0.00115					90.5	-0.00117					90.5	0.000148618
90.5833	-0.00319					90.5833	-0.000205454					90.5833	-0.000760539					90.5833	-0.00115
90.6667	-0.00325					90.6667	0.00090284					90.6667	0.000661849					90.6667	-0.000344794
90.75	0.00183					90.75	-0.00133					90.75	0.000504238					90.75	-0.00124
90.8333	-0.000673641					90.8333	0.000139428					90.8333	-0.000123373					90.8333	0.000111793
90.9167	0.000174201					90.9167	0.00128					90.9167	0.000759015					90.9167	-0.000164913
91	0.00186					91	-0.000413984					91	-0.000678596					91	7.83811e-05
91.0833	-0.00328					91.0833	0.00174					91.0833	-0.000916207					91.0833	-0.00182
91.1667	-0.00741					91.1667	0.000932604					91.1667	-0.00209					91.1667	-0.00117
91.25	0.01627					91.25	-0.00324					91.25	0.000516778					91.25	0.00519
91.3333	0.00233					91.3333	0.01406					91.3333	0.00438					91.3333	0.00322
91.4167	0.000352028					91.4167	0.00984					91.4167	0.01223					91.4167	0.00381
91.5	0.00476					91.5	0.00221					91.5	0.01341					91.5	0.0092
91.5833	0.00015601					91.5833	0.00254					91.5833	0.01056					91.5833	0.000911818
91.6667	0.00408					91.6667	0.00299					91.6667	0.0012					91.6667	-0.00339
91.75	0.00261					91.75	0.0018					91.75	-0.00425					91.75	-0.00411
91.8333	-0.00143					91.8333	0.000184242					91.8333	-0.00393					91.8333	-0.00468
91.9167	-0.00414					91.9167	-0.000485657					91.9167	-0.00333					91.9167	-0.00275
92	-0.00506					92	-0.0012					92	-0.000759222					92	-0.00259
92.0833	-0.0024					92.0833	-0.0028					92.0833	-0.00135					92.0833	-0.00341
92.1667	-0.00223					92.1667	-0.00185					92.1667	0.000930556					92.1667	-0.00341
92.25	-0.00219					92.25	0.000344747					92.25	-0.000544556					92.25	-0.00271
92.3333	-0.00114					92.3333	-0.000855152					92.3333	-0.00148					92.3333	-0.00205
92.4167	-0.00283					92.4167	-0.00227					92.4167	-0.0011					92.4167	-0.00237
92.5	-0.00651					92.5	6.50505e-05					92.5	0.000630111					92.5	-0.00185
92.5833	0.00267					92.5833	-0.00129					92.5833	-0.000155					92.5833	-0.00143
92.6667	0.00121					92.6667	5.25253e-06					92.6667	-7.01111e-05					92.6667	-0.00172
92.75	-0.00181					92.75	-0.000564646					92.75	-0.00195					92.75	-0.00244
92.8333	-0.00437					92.8333	0.000845455					92.8333	-0.00227					92.8333	-0.000745303
92.9167	-0.00353					92.9167	-0.000294444					92.9167	-0.000885444					92.9167	-0.000647778
93	-0.00362					93	-0.00116					93	-0.000840556					93	-0.00132
93.0833	0.00252					93.0833	-0.000174242					93.0833	-0.00125					93.0833	-0.000782727
93.1667	0.000234696					93.1667	-6.41414e-05					93.1667	-0.000480778					93.1667	-0.00155
93.25	-0.00248					93.25	-0.00204					93.25	-0.000575889					93.25	-0.00255
93.3333	-0.00385					93.3333	-0.000223939					93.3333	-0.00113					93.3333	-0.00155
93.4167	-0.000101377					93.4167	1.3706e-05					93.4167	-2.73393e-06					93.4167	-7.30682e-05
93.5	-0.00412					93.5	-0.0006787					93.5	-0.00206					93.5	-0.00304
93.5833	0.00144					93.5833	0.00173					93.5833	-0.000687057					93.5833	-0.00411
93.6667	-0.000106679					93.6667	0.000596487					93.6667	-0.00137					93.6667	-0.00337
93.75	0.00232					93.75	0.00178					93.75	-0.00147					93.75	-0.00184
93.8333	0.00318					93.8333	-0.000618326					93.8333	0.000721458					93.8333	0.000513702
93.9167	0.00236					93.9167	-0.000370733					93.9167	0.000964296					93.9167	0.00123
94	-0.00265					94	-0.000203139					94	0.000117135					94	-6.55904e-05
94.0833	-0.00395					94.0833	0.00137					94.0833	0.00107					94.0833	-0.000690236
94.1667	-0.00434					94.1667	-0.00154					94.1667	-0.00357					94.1667	-0.00272
94.25	0.01336					94.25	-0.00658					94.25	0.00129					94.25	0.00511
94.3333	0.00338					94.3333	0.01027					94.3333	0.00412					94.3333	0.00218
94.4167	-0.00303					94.4167	0.00912					94.4167	0.01132					94.4167	0.00342
94.5	0.0077					94.5	0.0029					94.5	0.0131					94.5	0.00954
94.5833	0.00205					94.5833	0.00228					94.5833	0.01225					94.5833	0.0029
94.6667	0.0098					94.6667	0.00117					94.6667	0.0026					94.6667	-1.75309e-06
94.75	0.00534					94.75	0.00106					94.75	-0.00291					94.75	-0.00426
94.8333	-0.000558504					94.8333	-0.00123					94.8333	-0.00379					94.8333	-0.00535
94.9167	-0.0044					94.9167	-0.00104					94.9167	-0.00154					94.9167	-0.00132
95	-0.00788					95	-0.000181667					95	-0.000647875					95	-0.000788469
95.0833	-0.00517					95.0833	-0.00156					95.0833	0.000243833					95.0833	-0.000680148
95.1667	2.93916e-05					95.1667	-0.000588636					95.1667	-0.000934458					95.1667	-0.00311
95.25	0.00173					95.25	-0.00191					95.25	-0.00040275					95.25	-0.00214
95.3333	0.00139					95.3333	-0.00186					95.3333	0.00187					95.3333	-0.00111
95.4167	0.000817813					95.4167	-0.00233					95.4167	0.000630667					95.4167	-0.00293
95.5	0.00116					95.5	-0.00302					95.5	2.375e-06					95.5	-0.00128
95.5833	-0.00111					95.5833	-0.00229					95.5833	0.000784083					95.5833	-0.00367
95.6667	0.000842651					95.6667	-0.00291					95.6667	0.00189					95.6667	-0.00118
95.75	-0.00303					95.75	-0.00204					95.75	0.0004475					95.75	-0.00017358
95.8333	-0.00132					95.8333	-0.00104					95.8333	0.000939208					95.8333	0.000514741
95.9167	0.00133					95.9167	-0.00295					95.9167	0.00253					95.9167	0.000323062
96	0.0026					96	-0.00283					96	0.00159					96	0.000441383
96.0833	0.00236					96.0833	0.00070303					96.0833	0.00208					96.0833	-0.000550296
96.1667	0.00451					96.1667	-8.04545e-05					96.1667	0.00199					96.1667	-0.000881975
96.25	-0.000445255					96.25	-0.00161					96.25	0.00185					96.25	0.000236346
96.3333	0.000652196					96.3333	-0.0016					96.3333	0.00118					96.3333	-0.000361287
96.4167	9.71624e-05					96.4167	-0.00141					96.4167	0.000647335					96.4167	0.000272018
96.5	0.00335					96.5	0.00188					96.5	0.000195145					96.5	0.000165323
96.5833	0.00416					96.5833	-0.00118					96.5833	0.00274					96.5833	-3.13715e-05
96.6667	0.000792062					96.6667	-0.00122					96.6667	0.00151					96.6667	0.000191934
96.75	-0.00199					96.75	-0.00137					96.75	-0.00182					96.75	-0.00113
96.8333	-0.00638					96.8333	0.00133					96.8333	-0.00296					96.8333	0.000918544
96.9167	-0.00137					96.9167	0.000166247					96.9167	0.000174194					96.9167	-0.000988151
97	-0.00183					97	0.000212214					97	-0.000217996					97	0.000625155
97.0833	0.00234					97.0833	0.00219					97.0833	-0.00226					97.0833	-0.000789593
97.1667	0.00507					97.1667	0.00211					97.1667	-0.00119					97.1667	-0.00212
97.25	0.01135					97.25	-0.00361					97.25	0.00144					97.25	0.00567
97.3333	0.00019154					97.3333	0.01183					97.3333	0.00426					97.3333	0.00161
97.4167	-0.00204					97.4167	0.01013					97.4167	0.01256					97.4167	0.00235
97.5	0.00783					97.5	0.00534					97.5	0.0136					97.5	0.00985
97.5833	0.00664					97.5833	0.00422					97.5833	0.00962					97.5833	0.00417
97.6667	0.00525					97.6667	0.00225					97.6667	0.000867867					97.6667	-0.00154
97.75	0.0016					97.75	0.00258					97.75	-0.00469					97.75	-0.00542
97.8333	-0.000136402					97.8333	-0.00114					97.8333	-0.00377					97.8333	-0.00485
97.9167	-0.00299					97.9167	-8.76768e-05					97.9167	-0.00267					97.9167	-0.00244
98	-0.00328					98	-0.00167					98	-1.38889e-05					98	-0.00222
98.0833	-0.00465					98.0833	-0.00221					98.0833	-0.000653333					98.0833	-0.00192
98.1667	-0.003					98.1667	-0.00018798					98.1667	0.000237222					98.1667	-0.00269
98.25	0.00169					98.25	0.000148586					98.25	-0.0018					98.25	-3.75556e-05
98.3333	4.18185e-05					98.3333	-0.00269					98.3333	-0.00105					98.3333	-6.58929e-05
98.4167	-0.00202					98.4167	-0.00212					98.4167	0.000288889					98.4167	-0.00218
98.5	-0.00345					98.5	-0.00285					98.5	-0.000290556					98.5	-0.00225
98.5833	-0.000928517					98.5833	-0.00157					98.5833	-0.00046					98.5833	-0.000540905
98.6667	-0.00233					98.6667	-0.000448586					98.6667	-0.00134					98.6667	-0.00253
98.75	0.00311					98.75	-0.00090202					98.75	1.11111e-05					98.75	-0.000227579
98.8333	-0.000189023					98.8333	-0.00177					98.8333	0.000661667					98.8333	-0.000435917
98.9167	0.00206					98.9167	-0.0034					98.9167	0.00172					98.9167	-0.00148
99	-0.000606026					99	-0.0017					99	-0.000817222					99	-0.00211
99.0833	0.0014					99.0833	-0.00228					99.0833	0.000353333					99.0833	-0.00426
99.1667	0.00107					99.1667	-0.00115					99.1667	-4.61111e-05					99.1667	-0.00363
99.25	-0.00348					99.25	-0.00177					99.25	-0.000668773					99.25	-0.00367
99.3333	-0.000251931					99.3333	-0.00169					99.3333	-0.000639427					99.3333	-0.00296
99.4167	0.000379028					99.4167	-0.000552613					99.4167	-0.000320082					99.4167	-0.00161
99.5	0.00174					99.5	-0.0028					99.5	-0.000320736					99.5	-7.74191e-05
99.5833	0.00235					99.5833	-0.00341					99.5833	-0.00103					99.5833	0.00052604
99.6667	-0.000568095					99.6667	-0.00191					99.6667	-0.00113					99.6667	0.000919499
99.75	0.000502864					99.75	-0.000676229					99.75	-0.0002327					99.75	0.000872957
99.8333	-0.00107					99.8333	0.00124					99.8333	-0.000943355					99.8333	0.00132
99.9167	0.000750451					99.9167	0.00114					99.9167	-4.65512e-05					99.9167	-0.00151
100	0.001					100	-0.00477					100	0.00166					100	-0.000340762
100.083	0.00164					100.083	-0.00736					100.083	-0.000738534					100.083	0.00184
100.167	-0.000656572					100.167	-0.00469					100.167	-0.00317					100.167	2.99743e-05
100.25	0.00698					100.25	-0.0036					100.25	-0.00101					100.25	0.00675
100.333	0.00251					100.333	0.01141					100.333	0.00107					100.333	0.00548
100.417	-0.00243					100.417	0.01166					100.417	0.00678					100.417	0.00742
100.5	0.0034					100.5	0.0056					100.5	0.01096					100.5	0.01249
100.583	0.00377					100.583	0.00871					100.583	0.0095					100.583	0.00778
100.667	0.00362					100.667	0.00504					100.667	-0.000623115					100.667	0.00208
100.75	0.00221					100.75	0.0043					100.75	-0.00495					100.75	-0.0015
100.833	-0.00341					100.833	-0.00145					100.833	-0.00768					100.833	-0.00133
100.917	-0.00286					100.917	0.00162					100.917	-0.00489					100.917	-0.000315619
101	-0.00132					101	0.00188					101	-0.0031					101	0.00157
101.083	-0.00641					101.083	-0.00116					101.083	-0.00284					101.083	0.00175
101.167	-0.00493					101.167	-0.000269043					101.167	-0.00402					101.167	0.000284295
101.25	-0.00295					101.25	0.000327617					101.25	-0.00411					101.25	-0.0005724
101.333	0.00108					101.333	0.000914276					101.333	-0.0041					101.333	0.000930905
101.417	0.000603838					101.417	-0.000612886					101.417	-0.0023					101.417	0.00204
101.5	0.00181					101.5	-0.000163571					101.5	-0.00198					101.5	0.000657514
101.583	0.00236					101.583	0.000545744					101.583	-0.00175					101.583	-0.000389181
101.667	0.000880808					101.667	0.00188					101.667	-0.00168					101.667	0.000184124
101.75	0.000639798					101.75	0.000254374					101.75	-0.000679375					101.75	-4.25714e-05
101.833	0.00151					101.833	5.36894e-05					101.833	-0.00122					101.833	0.000720733
101.917	-5.22222e-05					101.917	-0.00105					101.917	-0.000112646					101.917	0.000324038
102	0.00126					102	0.000642319					102	-0.00151					102	0.000397343
102.083	0.00217					102.083	0.00135					102.083	-0.00201					102.083	0.0011
102.167	0.00152					102.167	0.00107					102.167	-0.00211					102.167	-0.00153
102.25	0.00359					102.25	0.000496566					102.25	-0.00108					102.25	0.00121
102.333	0.00505					102.333	-0.000904848					102.333	-0.00291					102.333	0.000752058
102.417	-0.00324					102.417	0.00174					102.417	-0.00287					102.417	-5.27697e-05
102.5	-0.00272					102.5	0.000362323					102.5	-0.00125					102.5	0.000392402
102.583	-0.000692593					102.583	-0.000209091					102.583	-0.0025					102.583	0.000387574
102.667	0.00314					102.667	-0.000810505					102.667	-0.00191					102.667	-0.000797254
102.75	0.00499					102.75	-0.00171					102.75	3.27726e-05					102.75	-0.000492082
102.833	-0.00268					102.833	0.000249256					102.833	-0.000239773					102.833	9.96653e-05
102.917	0.000264895					102.917	-0.000419151					102.917	0.000372815					102.917	0.00184
103	0.00139					103	-0.00141					103	2.54028e-05					103	-0.000879407
103.083	-0.000141064					103.083	0.000384035					103.083	-0.00102					103.083	-0.00159
103.167	-0.00492					103.167	0.00112					103.167	-0.00159					103.167	-0.00416
103.25	0.00787					103.25	-0.000882778					103.25	-0.000486834					103.25	0.00439
103.333	0.00269					103.333	0.01302					103.333	0.0027					103.333	0.00263
103.417	0.000427019					103.417	0.01393					103.417	0.00942					103.417	0.00384
103.5	0.00756					103.5	0.00525					103.5	0.01219					103.5	0.01109
103.583	0.00283					103.583	0.00733					103.583	0.00972					103.583	0.00586
103.667	0.00634					103.667	0.00578					103.667	0.0017					103.667	0.00102
103.75	4.68682e-05					103.75	0.00526					103.75	-0.00434					103.75	-0.00115
103.833	-0.00574					103.833	0.00116					103.833	-0.00297					103.833	-0.00358
103.917	-0.00677					103.917	0.00177					103.917	-0.00345					103.917	-0.00356
104	-0.0028					104	0.000555978					104	-0.00186					104	-0.00209
104.083	-0.00266					104.083	0.00068228					104.083	-0.0015					104.083	-0.00177
104.167	-0.000640936					104.167	-9.14194e-05					104.167	-7.82738e-06					104.167	-0.00102
104.25	-0.00134					104.25	0.000474882					104.25	0.00123					104.25	-0.00322
104.333	-0.00122					104.333	0.000801183					104.333	-0.00173					104.333	-0.00263
104.417	0.000200439					104.417	0.000977484					104.417	-0.0015					104.417	-0.00117
104.5	-0.000555267					104.5	0.000333785					104.5	-0.00102					104.5	0.000154989
104.583	-0.00228					104.583	0.000910086					104.583	-0.00147					104.583	0.000163204
104.667	0.00106					104.667	0.00268					104.667	0.000671637					104.667	7.14194e-05
104.75	0.00106					104.75	0.00199					104.75	-1.0119e-05					104.75	-0.000100366
104.833	-0.0018					104.833	0.000468989					104.833	-0.002					104.833	-0.00143
104.917	0.00313					104.917	0.00234					104.917	0.000886369					104.917	-0.00176
105	-0.00242					105	0.00101					105	0.00213					105	0.000974726
105.083	-0.00184					105.083	0.000113667					105.083	0.000449691					105.083	-0.000106183
105.167	0.00387					105.167	0.00192					105.167	-0.000480163					105.167	-0.000247091
105.25	0.00592					105.25	0.00137					105.25	0.00124					105.25	0.000332
105.333	0.00494					105.333	0.00209					105.333	0.00144					105.333	0.000791091
105.417	0.000915063					105.417	-0.000755326					105.417	-0.000199725					105.417	-0.000159818
105.5	0.00133					105.5	0.0028					105.5	-0.000639578					105.5	-0.000200726
105.583	-0.00129					105.583	0.00171					105.583	-0.000539432					105.583	0.00204
105.667	-0.00585					105.667	0.000215429					105.667	0.000240714					105.667	0.000177456
105.75	-0.0043					105.75	0.000223767					105.75	0.00012621					105.75	-0.000136192
105.833	-0.00342					105.833	0.000737395					105.833	0.000636437					105.833	0.000417553
105.917	0.00441					105.917	0.00289					105.917	-0.00164					105.917	-0.00164
106	0.00105					106	0.00248					106	0.00168					106	0.000635044
106.083	0.00226					106.083	-0.00207					106.083	-0.000102882					106.083	-0.00067121
106.167	0.00419					106.167	-0.00271					106.167	-0.000802655					106.167	-0.00134
106.25	0.01079					106.25	-0.00617					106.25	0.00173					106.25	0.00455
106.333	0.00355					106.333	0.0083					106.333	0.0028					106.333	0.00243
106.417	-0.00346					106.417	0.01045					106.417	0.01232					106.417	0.0045
106.5	0.00537					106.5	0.00167					106.5	0.01335					106.5	0.00952
106.583	0.00244					106.583	0.00415					106.583	0.01138					106.583	0.00539
106.667	0.01838					106.667	0.00192					106.667	0.00321					106.667	0.00057071
106.75	0.000596091					106.75	0.000464976					106.75	-0.00135					106.75	-0.00268
106.833	-0.01436					106.833	0.000212453					106.833	-0.00231					106.833	-0.00213
106.917	-0.00566					106.917	0.000609929					106.917	-2.44355e-05					106.917	-0.00144
107	-0.00301					107	0.00148					107	-0.000931272					107	-0.00134
107.083	-0.000139266					107.083	0.000464881					107.083	0.00158					107.083	-0.00109
107.167	-0.00274					107.167	-0.00143					107.167	0.000325055					107.167	-0.00148
107.25	-0.000342979					107.25	-0.000139099					107.25	0.00174					107.25	-0.00167
107.333	0.000755748					107.333	-0.000160897					107.333	0.000561382					107.333	-0.00202
107.417	0.00101					107.417	-0.000882695					107.417	-0.000495454					107.417	-0.00149
107.5	-0.00185					107.5	0.000425507					107.5	0.00032771					107.5	-0.000695419
107.583	-0.00605					107.583	-0.00143					107.583	0.00248					107.583	0.000973968
107.667	-0.00199					107.667	-0.00148					107.667	0.00115					107.667	-7.66452e-05
107.75	-0.00219					107.75	0.00103					107.75	0.00316					107.75	-0.00127
107.833	0.000148111					107.833	-0.000881687					107.833	0.000460364					107.833	-0.00179
107.917	4.18556e-05					107.917	-0.00176					107.917	-5.64723e-05					107.917	-0.0011
108	-0.00361					108	-0.000138095					108	0.000316691					108	-0.000939097
108.083	0.00144					108.083	0.000280854					108.083	0.00104					108.083	-0.00028971
108.167	-0.000280827					108.167	-0.000260198					108.167	0.0017					108.167	-0.000840323
108.25	-0.000688388					108.25	-0.000841249					108.25	0.00189					108.25	-0.00352
108.333	-0.00451					108.333	-0.0005323					108.333	0.0027					108.333	-0.000421548
108.417	-0.00032351					108.417	-0.000523351					108.417	0.00266					108.417	0.00197
108.5	-0.00421					108.5	2.55975e-05					108.5	0.00279					108.5	0.000757226
108.583	-0.000900728					108.583	-0.000280466					108.583	0.00308					108.583	-0.00107
108.667	-0.00268					108.667	0.000250874					108.667	-6.3509e-05					108.667	-0.000206507
108.75	0.000823778					108.75	0.000192213					108.75	-0.000551565					108.75	0.000185543
108.833	0.00237					108.833	-0.000266447					108.833	1.03784e-05					108.833	0.000767593
108.917	-0.00153					108.917	-0.000975107					108.917	-0.000227678					108.917	-0.000650357
109	-0.00238					109	4.62326e-05					109	0.000894266					109	0.000281693
109.083	-0.00248					109.083	-0.00198					109.083	0.000766209					109.083	-0.000406256
109.167	0.000435044					109.167	-0.00217					109.167	0.000298153					109.167	-0.00182
109.25	0.00519					109.25	-0.0035					109.25	-0.000899903					109.25	0.0043
109.333	0.00648					109.333	0.00848					109.333	0.000667752					109.333	0.00307
109.417	-0.0013					109.417	0.01286					109.417	0.00911					109.417	0.00279
109.5	0.00278					109.5	0.00299					109.5	0.01368					109.5	0.01099
109.583	0.00108					109.583	0.00317					109.583	0.01287					109.583	0.00622
109.667	0.00452					109.667	0.00133					109.667	0.000192089					109.667	-0.00145
109.75	0.00289					109.75	-0.00122					109.75	-0.00416					109.75	-0.00293
109.833	-0.00457					109.833	-0.00181					109.833	-0.00389					109.833	-0.00209
109.917	-0.000912502					109.917	-0.000902828					109.917	-0.00379					109.917	-0.000854645
110	-0.0004162					110	0.000143889					110	-0.00275					110	-0.00328
110.083	0.00177					110.083	-0.000429394					110.083	-0.00144					110.083	-0.00116
110.167	-0.000358043					110.167	-0.00199					110.167	-0.00255					110.167	-0.000700839
110.25	-0.00685					110.25	-0.00208					110.25	-0.00171					110.25	-0.000472903
110.333	0.00396					110.333	-0.00168					110.333	-0.00217					110.333	-4.49677e-05
110.417	0.00422					110.417	0.000807475					110.417	-0.00111					110.417	0.000202968
110.5	-0.00416					110.5	0.000824192					110.5	-0.00057207					110.5	-0.000489097
110.583	0.000104449					110.583	-0.00176					110.583	0.00124					110.583	-0.00192
110.667	-0.00325					110.667	-0.000542374					110.667	0.00141					110.667	0.000146774
110.75	-0.0027					110.75	-0.00362					110.75	-0.00144					110.75	-0.00218
110.833	0.00277					110.833	-0.00136					110.833	-4.77333e-05					110.833	-0.00183
110.917	0.00143					110.917	0.000587778					110.917	0.000850851					110.917	0.00156
111	0.00099126					111	-0.00133					111	0.0012					111	0.00217
111.083	-0.00356					111.083	-0.0016					111.083	0.000478019					111.083	0.00133
111.167	-0.00389					111.167	-0.00227					111.167	-0.000683397					111.167	0.00137
111.25	-0.00894					111.25	-0.000295354					111.25	-0.000684813					111.25	0.000922323
111.333	-0.00845					111.333	-0.00262					111.333	0.000753771					111.333	0.000740258
111.417	-0.0106					111.417	-0.003					111.417	-0.00119					111.417	-0.000251806
111.5	-0.00969					111.5	-0.00198					111.5	-0.000748755					111.5	0.000212856
111.583	0.00884					111.583	-0.00205					111.583	-0.000448924					111.583	0.000981101
111.667	0.00236					111.667	-0.00243					111.667	0.000590906					111.667	-0.000180654
111.75	0.00377					111.75	-0.00201					111.75	0.000650737					111.75	-0.000532409
111.833	0.00468					111.833	0.000760238					111.833	-0.000199432					111.833	-0.000344163
111.917	-0.00213					111.917	-0.000343284					111.917	-0.00114					111.917	0.000194082
112	-0.00562					112	0.000483194					112	0.00057023					112	-3.76728e-05
112.083	0.00283					112.083	0.000579672					112.083	0.00109					112.083	0.0022
112.167	0.00455					112.167	-0.00139					112.167	0.000519891					112.167	-0.000501182
112.25	0.008					112.25	-0.00459					112.25	0.00102					112.25	0.00623
112.333	0.00544					112.333	0.00364					112.333	0.00327					112.333	0.00202
112.417	-0.000772992					112.417	0.01031					112.417	0.01048					112.417	0.00429
112.5	0.00529					112.5	0.00172					112.5	0.01538					112.5	0.00867
112.583	0.00266					112.583	0.00332					112.583	0.01426					112.583	0.00309
112.667	0.00876					112.667	0.00213					112.667	0.00235					112.667	0.00218
112.75	-0.00022332					112.75	0.00146					112.75	-0.0028					112.75	-0.00122
112.833	0.000379098					112.833	-0.000753656					112.833	-0.00361					112.833	-0.00123
112.917	7.64235e-05					112.917	0.00131					112.917	-0.00411					112.917	-0.00167
113	-0.000196111					113	-0.000844839					113	-0.000878011					113	-0.000452849
113.083	-0.000968645					113.083	0.00017957					113.083	0.0013					113.083	-0.00109
113.167	0.00095882					113.167	-0.00263					113.167	9.04111e-05					113.167	-0.00184
113.25	0.00145					113.25	0.000728387					113.25	-0.000350378					113.25	-0.00147
113.333	-0.000936248					113.333	-0.00174					113.333	-0.000711167					113.333	0.00111
113.417	0.000801217					113.417	-0.00322					113.417	0.000278044					113.417	0.00108
113.5	-0.000961317					113.5	-2.83871e-05					113.5	0.000107256					113.5	-8.54946e-05
113.583	-0.00257					113.583	-0.00111					113.583	0.000476467					113.583	0.00144
113.667	-0.00685					113.667	-0.00032957					113.667	0.00173					113.667	0.000363624
113.75	0.00192					113.75	0.000844839					113.75	-0.000175111					113.75	0.000158183
113.833	0.00225					113.833	0.000489247					113.833	-0.0008759					113.833	0.000632742
113.917	-0.0045					113.917	0.000303656					113.917	0.000993311					113.917	0.000967301
114	0.00292					114	0.00113					114	0.000292522					114	0.00023186
114.083	0.00153					114.083	0.000682473					114.083	-0.00139					114.083	-3.58064e-06
114.167	-1.8585e-06					114.167	-0.000243118					114.167	0.000470944					114.167	0.000270978
114.25	-0.00111					114.25	-0.00091871					114.25	-0.000129844					114.25	0.00188
114.333	-0.0049					114.333	0.00166					114.333	0.00117					114.333	0.00304
114.417	0.000395066					114.417	-0.000357705					114.417	0.000730844					114.417	0.00159
114.5	0.00168					114.5	-0.000307575					114.5	-0.000111887					114.5	-0.000361554
114.583	-0.000229907					114.583	0.00165					114.583	0.0012					114.583	-5.22845e-05
114.667	-0.0093					114.667	0.000672685					114.667	0.00198					114.667	-0.00247
114.75	-0.000774881					114.75	5.28144e-05					114.75	0.000279922					114.75	-0.00211
114.833	0.00173					114.833	0.000472944					114.833	0.000947191					114.833	-0.00146
114.917	0.000660146					114.917	0.00224					114.917	0.00268					114.917	-0.00369
115	0.0021					115	0.00187					115	0.00289					115	-0.0043
115.083	-0.000244828					115.083	0.00166					115.083	0.00285					115.083	-0.00561

## Sheet: Supplementary Fig. 9d
Half-map FSC			Model vs. map FSC
Resolution (1/Å)	FSC		Resolution (1/Å)	FSC
0.001001	1		0.017066	0.926577
0.005106	0.999998		0.0225756	0.926732
0.010212	0.999993		0.0263256	0.926854
0.015319	0.999978		0.028977	0.926588
0.020425	0.999961		0.0313866	0.926269
0.025531	0.999931		0.0332812	0.926433
0.030637	0.999865		0.035258	0.926462
0.035743	0.999843		0.0368268	0.92603
0.04085	0.999752		0.0381589	0.925929
0.045956	0.999574		0.0397699	0.925558
0.051062	0.999358		0.0411039	0.925315
0.056168	0.99912		0.0421274	0.925149
0.061275	0.998868		0.0434645	0.924575
0.066381	0.998639		0.0443846	0.924172
0.071487	0.998625		0.0455616	0.924303
0.076593	0.998668		0.0466068	0.923897
0.081699	0.998479		0.0475576	0.923842
0.086806	0.998192		0.048301	0.923317
0.091912	0.998079		0.049121	0.922826
0.097018	0.997944		0.0503445	0.922427
0.102124	0.997672		0.0511039	0.922189
0.10723	0.997234		0.0517179	0.92176
0.112337	0.996874		0.0525259	0.921535
0.117443	0.996213		0.0532915	0.921046
0.122549	0.995298		0.0540445	0.920748
0.127655	0.99432		0.054797	0.920242
0.132761	0.992726		0.0553934	0.919447
0.137868	0.990814		0.0562488	0.918894
0.142974	0.989978		0.0568952	0.918418
0.14808	0.988669		0.0574198	0.918334
0.153186	0.986403		0.0581293	0.917949
0.158292	0.984797		0.058669	0.917707
0.163399	0.984007		0.0592266	0.917029
0.168505	0.983277		0.059897	0.916667
0.173611	0.983348		0.0604511	0.916338
0.178717	0.983531		0.0613063	0.916335
0.183824	0.983845		0.0617301	0.916012
0.18893	0.984226		0.0622492	0.915576
0.194036	0.984508		0.0626473	0.91519
0.199142	0.985023		0.0631972	0.91485
0.204248	0.98503		0.06363	0.91515
0.209355	0.984464		0.064401	0.914382
0.214461	0.983683		0.0648607	0.914325
0.219567	0.983236		0.0653326	0.914139
0.224673	0.981829		0.0657862	0.913523
0.229779	0.980002		0.0664569	0.912744
0.234886	0.977544		0.0667758	0.911467
0.239992	0.974144		0.0672042	0.911204
0.245098	0.969214		0.067647	0.911174
0.250204	0.962695		0.0682627	0.911592
0.25531	0.955836		0.0686588	0.912313
0.260417	0.933896		0.0690556	0.913308
0.265523	0.923829		0.0694856	0.914101
0.270629	0.916909		0.0698066	0.914727
0.275735	0.910104		0.0702542	0.914996
0.280842	0.899635		0.0710698	0.91541
0.285948	0.888802		0.0712309	0.914789
0.291054	0.870102		0.0716651	0.91475
0.29616	0.846266		0.0720943	0.914774
0.301266	0.824373		0.0724899	0.915129
0.306373	0.807999		0.0729272	0.91492
0.311479	0.785975		0.0732683	0.914453
0.316585	0.755416		0.0736328	0.914883
0.321691	0.71955		0.0738848	0.915187
0.326797	0.683406		0.0742751	0.914994
0.331904	0.641833		0.0747575	0.914949
0.33701	0.596835		0.075257	0.915168
0.342116	0.55839		0.0756246	0.915237
0.347222	0.516973		0.0759658	0.915488
0.352328	0.466766		0.0763518	0.915933
0.357435	0.41948		0.0767221	0.915934
0.362541	0.389244		0.0770746	0.915795
0.367647	0.368643		0.0773889	0.915713
0.372753	0.341556		0.0776704	0.91581
0.377859	0.309229		0.0780531	0.915863
0.382966	0.281866		0.078263	0.916337
0.388072	0.246029		0.0786488	0.916287
0.393178	0.20587		0.0791701	0.916171
0.398284	0.182683		0.0794995	0.916627
0.403391	0.169538		0.0798266	0.91643
0.408497	0.145176		0.0800355	0.916511
0.413603	0.120487		0.0804773	0.91667
0.418709	0.098014		0.0807038	0.91656
0.423815	0.086704		0.0809617	0.916687
0.428922	0.076139		0.0813732	0.916815
0.434028	0.060951		0.0818556	0.916615
0.439134	0.05521		0.0821098	0.91666
0.44424	0.053614		0.0824252	0.916821
0.449346	0.046021		0.0826113	0.916715
0.454453	0.044195		0.0830946	0.916726
0.459559	0.045402		0.0832798	0.916143
0.464665	0.027883		0.0836402	0.916185
0.469771	0.00799		0.0837931	0.91586
0.474877	-0.00953		0.0840195	0.915828
0.479984	-0.00923		0.0844625	0.915896
0.48509	-0.00847		0.0847045	0.915494
0.490196	-0.02147		0.0850239	0.915471
			0.0853799	0.915953
			0.0856215	0.915929
			0.0859522	0.915828
			0.0862586	0.915515
			0.0866199	0.915496
			0.0869496	0.915179
			0.0871171	0.914809
			0.0874042	0.915245
			0.0875828	0.915303
			0.0879276	0.914956
			0.0881111	0.914685
			0.08833	0.914555
			0.088654	0.914378
			0.0890527	0.914142
			0.0892754	0.914099
			0.0894095	0.91387
			0.0897066	0.913728
			0.0900483	0.913769
			0.0904418	0.913057
			0.0905053	0.913098
			0.0907524	0.912847
			0.091068	0.912728
			0.0914853	0.912729
			0.0916446	0.912598
			0.0919357	0.912323
			0.0921228	0.912532
			0.0922429	0.912072
			0.0926084	0.912409
			0.0926885	0.912751
			0.093031	0.912686
			0.093276	0.912821
			0.0937262	0.91318
			0.093925	0.913222
			0.0941564	0.912679
			0.0942922	0.912573
			0.0943903	0.912181
			0.094608	0.912206
			0.0949191	0.912144
			0.0952069	0.912205
			0.0954615	0.912395
			0.0956385	0.912585
			0.0959682	0.913013
			0.0961093	0.913236
			0.0963247	0.913599
			0.0966204	0.913327
			0.0969682	0.913532
			0.0971523	0.913291
			0.0973505	0.913116
			0.097554	0.913155
			0.0977778	0.913625
			0.0980871	0.913744
			0.0982039	0.913938
			0.0983684	0.913879
			0.0986383	0.913599
			0.0987494	0.913401
			0.0989232	0.913587
			0.0991657	0.914103
			0.0993023	0.914013
			0.0996272	0.914508
			0.0997996	0.91464
			0.100264	0.914887
			0.100368	0.914828
			0.100617	0.914393
			0.100736	0.914379
			0.100901	0.914422
			0.101188	0.914375
			0.101402	0.914372
			0.101545	0.914052
			0.10183	0.914342
			0.102041	0.914628
			0.102271	0.914691
			0.102403	0.914536
			0.102641	0.913951
			0.102764	0.913257
			0.102905	0.913384
			0.103245	0.913038
			0.103376	0.913169
			0.103555	0.913003
			0.10377	0.913277
			0.103895	0.912573
			0.104148	0.911803
			0.104389	0.911354
			0.10454	0.911094
			0.104738	0.910887
			0.105025	0.910888
			0.105267	0.910529
			0.10532	0.910778
			0.105391	0.910309
			0.105654	0.910421
			0.105814	0.910075
			0.106127	0.910053
			0.106355	0.909799
			0.106424	0.909373
			0.106677	0.908718
			0.106786	0.908819
			0.107095	0.908236
			0.10723	0.90822
			0.107366	0.907785
			0.107677	0.907466
			0.107837	0.907147
			0.107952	0.906756
			0.108213	0.905748
			0.108319	0.905056
			0.108439	0.904197
			0.108639	0.9037
			0.108816	0.903826
			0.10913	0.903316
			0.109278	0.902788
			0.109347	0.902049
			0.109516	0.901483
			0.109635	0.900627
			0.109728	0.899781
			0.110079	0.899199
			0.110237	0.898302
			0.1104	0.89803
			0.110566	0.897629
			0.110688	0.897026
			0.110904	0.896558
			0.111125	0.896131
			0.111219	0.895529
			0.111479	0.894733
			0.111671	0.894476
			0.111995	0.893866
			0.112104	0.893172
			0.112248	0.892404
			0.112451	0.891676
			0.112544	0.890946
			0.112622	0.891321
			0.112873	0.890561
			0.112965	0.889746
			0.113099	0.889014
			0.113236	0.888402
			0.113439	0.887754
			0.113491	0.887177
			0.11379	0.886444
			0.113884	0.886245
			0.114126	0.885704
			0.114278	0.885781
			0.114412	0.885706
			0.114674	0.885145
			0.114847	0.884431
			0.114883	0.884096
			0.115126	0.882812
			0.115201	0.8821
			0.1153	0.880852
			0.115616	0.880458
			0.115753	0.879779
			0.115894	0.879421
			0.116046	0.879097
			0.11619	0.878384
			0.116461	0.877631
			0.116551	0.876923
			0.11663	0.876
			0.116825	0.875898
			0.116981	0.875782
			0.11707	0.876119
			0.117393	0.875446
			0.117547	0.874639
			0.117583	0.874124
			0.117685	0.874467
			0.117904	0.874374
			0.118001	0.873943
			0.118237	0.873201
			0.118378	0.873388
			0.118532	0.872828
			0.118739	0.872705
			0.118877	0.872835
			0.119094	0.872419
			0.119206	0.872494
			0.119269	0.872137
			0.11933	0.871423
			0.119542	0.871056
			0.119642	0.870459
			0.119697	0.870145
			0.119914	0.870541
			0.120153	0.870213
			0.120227	0.87067
			0.12045	0.870424
			0.120561	0.869944
			0.120623	0.869373
			0.120919	0.869542
			0.121068	0.869715
			0.121186	0.870395
			0.121356	0.870236
			0.121481	0.870438
			0.121538	0.870146
			0.121802	0.870059
			0.121813	0.869511
			0.121924	0.8692
			0.122131	0.86857
			0.122291	0.868735
			0.122518	0.868349
			0.122761	0.868204
			0.122866	0.868321
			0.12303	0.868332
			0.12308	0.867846
			0.12317	0.868274
			0.123374	0.868427
			0.123495	0.868265
			0.123554	0.868205
			0.123651	0.867841
			0.123804	0.867649
			0.123959	0.867773
			0.124058	0.867752
			0.124344	0.868058
			0.124404	0.868054
			0.124449	0.867517
			0.124535	0.86801
			0.124693	0.868677
			0.124854	0.868651
			0.125131	0.86851
			0.125215	0.869056
			0.125284	0.869679
			0.125437	0.869555
			0.125596	0.869919
			0.125674	0.870119
			0.125974	0.869741
			0.126082	0.8701
			0.126214	0.870411
			0.126302	0.870573
			0.12647	0.871084
			0.126527	0.871783
			0.126611	0.871149
			0.12685	0.871061
			0.126989	0.871183
			0.127174	0.871479
			0.127246	0.871778
			0.127296	0.871646
			0.127587	0.870828
			0.127757	0.871074
			0.127757	0.870471
			0.127886	0.870623
			0.128063	0.870115
			0.128063	0.87046
			0.128151	0.870181
			0.128317	0.870232
			0.12847	0.869544
			0.128583	0.869848
			0.128672	0.869559
			0.128873	0.869471
			0.128976	0.868974
			0.129236	0.868732
			0.129289	0.868065
			0.129394	0.868188
			0.129559	0.868642
			0.129664	0.869458
			0.129768	0.86909
			0.129999	0.869219
			0.130099	0.869347
			0.130183	0.869032
			0.130219	0.869252
			0.130351	0.868891
			0.130527	0.868794
			0.130583	0.869268
			0.130763	0.868872
			0.13089	0.868822
			0.131042	0.868116
			0.131109	0.868665
			0.13126	0.868614
			0.131352	0.868685
			0.131459	0.868435
			0.131657	0.867501
			0.131712	0.867294
			0.131776	0.867749
			0.131847	0.867699
			0.132108	0.867083
			0.132336	0.866881
			0.132533	0.866328
			0.132588	0.865916
			0.132675	0.865899
			0.132833	0.865563
			0.13286	0.865373
			0.132951	0.864399
			0.133102	0.864421
			0.133252	0.864026
			0.13334	0.863873
			0.133495	0.863433
			0.133648	0.862722
			0.13374	0.862537
			0.133801	0.862182
			0.134032	0.861004
			0.134032	0.86178
			0.134103	0.860826
			0.13422	0.860215
			0.134355	0.859469
			0.13442	0.858901
			0.134563	0.858396
			0.134775	0.858004
			0.134904	0.858101
			0.134956	0.85751
			0.135065	0.857327
			0.135194	0.856867
			0.135222	0.856344
			0.135374	0.855481
			0.135579	0.855267
			0.135653	0.854961
			0.135707	0.855334
			0.135865	0.854763
			0.136037	0.854297
			0.136059	0.854106
			0.136257	0.85415
			0.136346	0.854194
			0.136435	0.854554
			0.13649	0.854443
			0.136672	0.85395
			0.136771	0.854234
			0.136998	0.854593
			0.137148	0.854327
			0.13723	0.853526
			0.137392	0.852865
			0.137489	0.852727
			0.137526	0.85192
			0.137597	0.851518
			0.137806	0.851298
			0.137868	0.851236
			0.137943	0.851802
			0.138057	0.851218
			0.13817	0.851299
			0.138317	0.850677
			0.13834	0.850488
			0.138419	0.849741
			0.138622	0.849075
			0.138709	0.848462
			0.138795	0.848395
			0.138919	0.848582
			0.138998	0.848298
			0.13911	0.847628
			0.139327	0.848216
			0.139425	0.848018
			0.139466	0.847858
			0.139559	0.847046
			0.139709	0.847111
			0.139746	0.846418
			0.139817	0.845978
			0.139929	0.846097
			0.140174	0.845784
			0.140249	0.845556
			0.140305	0.845648
			0.140394	0.845211
			0.140527	0.84478
			0.140598	0.844512
			0.140846	0.844814
			0.140861	0.844618
			0.140902	0.844753
			0.141064	0.845247
			0.141234	0.844376
			0.141323	0.844037
			0.141485	0.844298
			0.141633	0.843886
			0.141692	0.843373
			0.141732	0.843112
			0.141894	0.842918
			0.141967	0.843097
			0.142052	0.843193
			0.142081	0.843349
			0.142243	0.842968
			0.142327	0.843145
			0.142433	0.843591
			0.142517	0.842906
			0.142642	0.842815
			0.142722	0.843684
			0.142791	0.843349
			0.142986	0.844186
			0.143117	0.844404
			0.143213	0.84453
			0.143375	0.844002
			0.143429	0.844776
			0.143474	0.844962
			0.143616	0.844799
			0.143827	0.845376
			0.143883	0.844338
			0.143883	0.844316
			0.144048	0.84407
			0.144154	0.844947
			0.144213	0.844749
			0.144394	0.845099
			0.144516	0.844344
			0.144526	0.844044
			0.144641	0.843232
			0.144713	0.843156
			0.144828	0.843557
			0.144922	0.843567
			0.144966	0.84344
			0.145157	0.843076
			0.145236	0.842415
			0.145285	0.842503
			0.145325	0.842529
			0.145371	0.842616
			0.145492	0.842536
			0.145636	0.841957
			0.145863	0.842567
			0.146022	0.842271
			0.146051	0.842695
			0.14613	0.843433
			0.14625	0.843721
			0.146309	0.843218
			0.146365	0.843987
			0.146474	0.843794
			0.146596	0.844035
			0.146665	0.843272
			0.146714	0.843736
			0.146827	0.843028
			0.147018	0.84301
			0.147079	0.843324
			0.147223	0.842934
			0.147374	0.842637
			0.147433	0.842404
			0.147525	0.842265
			0.147638	0.842521
			0.147709	0.843069
			0.147801	0.842996
			0.148035	0.842954
			0.148136	0.843999
			0.148175	0.843856
			0.148288	0.843349
			0.148432	0.843596
			0.148449	0.842691
			0.14852	0.843017
			0.14852	0.842759
			0.148698	0.843283
			0.148783	0.843248
			0.148849	0.844494
			0.148919	0.844774
			0.148989	0.844386
			0.149147	0.844484
			0.14922	0.844589
			0.14922	0.844127
			0.149356	0.844301
			0.149482	0.843823
			0.149513	0.843606
			0.149604	0.843313
			0.149754	0.843024
			0.149841	0.84277
			0.150043	0.842674
			0.150195	0.842792
			0.150265	0.842763
			0.150265	0.842767
			0.150313	0.842803
			0.150449	0.842312
			0.150525	0.842321
			0.15056	0.841978
			0.150688	0.84155
			0.150857	0.84155
			0.150926	0.841393
			0.150995	0.841527
			0.151044	0.841003
			0.151175	0.841252
			0.151296	0.841402
			0.151488	0.841313
			0.151561	0.842105
			0.151588	0.842075
			0.151647	0.841888
			0.151736	0.841715
			0.151851	0.841551
			0.151904	0.841668
			0.151985	0.841436
			0.15215	0.842117
			0.152263	0.841843
			0.152333	0.841903
			0.152396	0.842022
			0.152531	0.842711
			0.152589	0.842285
			0.152673	0.842362
			0.152731	0.842414
			0.152939	0.842504
			0.153048	0.842416
			0.153101	0.842175
			0.153161	0.841954
			0.153267	0.841655
			0.153315	0.841943
			0.153356	0.84155
			0.153527	0.841232
			0.153611	0.841238
			0.153688	0.841319
			0.153716	0.840714
			0.153877	0.840761
			0.15395	0.841459
			0.15395	0.841022
			0.154014	0.841697
			0.154215	0.84187
			0.154359	0.841195
			0.154373	0.841214
			0.15443	0.841622
			0.154527	0.841404
			0.154626	0.841098
			0.154703	0.841571
			0.154871	0.842156
			0.154942	0.842421
			0.155009	0.843048
			0.155087	0.842854
			0.155177	0.842718
			0.155335	0.842586
			0.155383	0.843054
			0.155388	0.843327
			0.155627	0.84218
			0.155635	0.842572
			0.155698	0.842509
			0.155744	0.841943
			0.155841	0.842081
			0.155948	0.841564
			0.156035	0.84287
			0.156091	0.842749
			0.156232	0.842629
			0.156303	0.842731
			0.156383	0.841868
			0.156472	0.842507
			0.156619	0.842924
			0.156637	0.842624
			0.156639	0.842268
			0.156771	0.842412
			0.156965	0.842537
			0.156972	0.842646
			0.157058	0.842586
			0.157174	0.842325
			0.157283	0.842691
			0.157384	0.843478
			0.157384	0.843251
			0.157471	0.843816
			0.157632	0.844384
			0.157641	0.844183
			0.157715	0.844778
			0.157741	0.84506
			0.157935	0.843982
			0.158034	0.843532
			0.15827	0.84364
			0.158368	0.843397
			0.158395	0.843477
			0.15847	0.842919
			0.158576	0.843057
			0.158622	0.842101
			0.158622	0.842363
			0.158687	0.842209
			0.158763	0.842924
			0.158925	0.843225
			0.158971	0.843752
			0.159076	0.844019
			0.159114	0.843677
			0.159193	0.843484
			0.159319	0.844075
			0.15936	0.84511
			0.159415	0.845154
			0.159603	0.845482
			0.159668	0.845864
			0.159714	0.846448
			0.159799	0.847451
			0.159894	0.847477
			0.159931	0.847632
			0.160014	0.847588
			0.16021	0.847176
			0.160257	0.847285
			0.160337	0.846591
			0.160338	0.846396
			0.160366	0.846871
			0.160481	0.847353
			0.160582	0.847471
			0.1606	0.847475
			0.160663	0.847179
			0.160673	0.846948
			0.160872	0.847743
			0.160976	0.847853
			0.16106	0.848554
			0.161162	0.848343
			0.161261	0.848688
			0.161311	0.848722
			0.161451	0.849327
			0.161553	0.849136
			0.161553	0.848882
			0.16161	0.849574
			0.161715	0.849749
			0.161829	0.850168
			0.161913	0.850161
			0.162019	0.850038
			0.162202	0.850621
			0.162278	0.850829
			0.162308	0.850845
			0.162358	0.851285
			0.16249	0.851821
			0.16253	0.851636
			0.162599	0.851637
			0.162653	0.85167
			0.16279	0.852013
			0.162839	0.852414
			0.162914	0.852057
			0.162988	0.851901
			0.163047	0.852798
			0.163159	0.853061
			0.163237	0.853082
			0.163251	0.852389
			0.163478	0.852189
			0.163478	0.852728
			0.163529	0.852197
			0.163558	0.852715
			0.163633	0.852879
			0.163739	0.853304
			0.163797	0.852537
			0.163825	0.853135
			0.163989	0.85294
			0.164149	0.853642
			0.164195	0.85405
			0.164195	0.854003
			0.164257	0.853865
			0.164329	0.853352
			0.164433	0.853248
			0.164535	0.853278
			0.164726	0.853627
			0.164749	0.853946
			0.164793	0.853731
			0.164894	0.854448
			0.164976	0.855083
			0.165049	0.855735
			0.165131	0.85556
			0.165145	0.855143
			0.165194	0.855484
			0.165377	0.855602
			0.165381	0.855418
			0.165406	0.856124
			0.16546	0.856327
			0.165514	0.856748
			0.165696	0.856857
			0.165696	0.857106
			0.165779	0.857041
			0.165975	0.856999
			0.166057	0.856825
			0.166096	0.857093
			0.166197	0.857481
			0.166316	0.8577
			0.16635	0.858285
			0.166403	0.8581
			0.166486	0.858654
			0.166585	0.859731
			0.166667	0.860282
			0.166729	0.861176
			0.166794	0.860881
			0.166889	0.860662
			0.16695	0.861252
			0.167004	0.861709
			0.167028	0.861583
			0.167143	0.86193
			0.167262	0.861925
			0.167338	0.861137
			0.167344	0.860571
			0.167435	0.860381
			0.167496	0.860128
			0.167565	0.860087
			0.167609	0.859289
			0.167709	0.858645
			0.167839	0.858654
			0.16792	0.858487
			0.167973	0.858687
			0.168097	0.858603
			0.168195	0.858314
			0.16823	0.859023
			0.168273	0.859089
			0.168433	0.860099
			0.168505	0.859939
			0.16855	0.860022
			0.168649	0.860046
			0.16866	0.860024
			0.168749	0.860526
			0.168871	0.860272
			0.168919	0.859887
			0.169081	0.860176
			0.169123	0.860138
			0.169146	0.860543
			0.1692	0.860946
			0.169238	0.860276
			0.169351	0.860573
			0.169431	0.860569
			0.169469	0.860381
			0.169554	0.860434
			0.169724	0.860281
			0.169804	0.860054
			0.169815	0.860319
			0.169815	0.860537
			0.169892	0.860718
			0.170019	0.86091
			0.170045	0.860861
			0.170045	0.861134
			0.170096	0.86134
			0.170229	0.861833
			0.170341	0.86184
			0.17042	0.861885
			0.170472	0.861824
			0.170563	0.862017
			0.170699	0.862041
			0.170734	0.861778
			0.170802	0.862193
			0.170963	0.863172
			0.170963	0.862668
			0.171001	0.862959
			0.17108	0.863403
			0.171187	0.864221
			0.171248	0.864697
			0.171267	0.864739
			0.171312	0.864481
			0.171383	0.864815
			0.171555	0.86547
			0.171634	0.865689
			0.171648	0.866064
			0.171661	0.865636
			0.17174	0.865827
			0.171865	0.866496
			0.171889	0.86685
			0.171951	0.866717
			0.171956	0.867285
			0.172178	0.867868
			0.172248	0.868266
			0.17233	0.868053
			0.172343	0.867214
			0.172422	0.866583
			0.172481	0.866446
			0.17254	0.866454
			0.172662	0.866758
			0.172782	0.8663
			0.172824	0.866438
			0.172859	0.867021
			0.172905	0.866723
			0.17307	0.866435
			0.173155	0.866062
			0.173313	0.866305
			0.173431	0.866172
			0.173461	0.865626
			0.173461	0.86601
			0.173479	0.865277
			0.173557	0.865299
			0.173669	0.865622
			0.173693	0.865869
			0.173761	0.865786
			0.173859	0.866231
			0.173945	0.866212
			0.173986	0.865392
			0.173986	0.865919
			0.174029	0.865176
			0.174125	0.865197
			0.17425	0.865399
			0.17431	0.865048
			0.17436	0.86459
			0.174386	0.864246
			0.174579	0.864284
			0.174585	0.86422
			0.174588	0.864462
			0.174659	0.864358
			0.174723	0.864541
			0.174808	0.86524
			0.174878	0.865788
			0.17492	0.866138
			0.174958	0.866284
			0.17506	0.866595
			0.175179	0.867044
			0.175268	0.86703
			0.17533	0.868204
			0.175385	0.868792
			0.175478	0.869028
			0.175478	0.86869
			0.175524	0.868414
			0.175613	0.867994
			0.175761	0.867829
			0.175838	0.868014
			0.17588	0.869086
			0.175948	0.869188
			0.176025	0.869102
			0.176084	0.869759
			0.176146	0.86959
			0.176146	0.869482
			0.17629	0.869311
			0.176368	0.869191
			0.176386	0.869516
			0.176442	0.870119
			0.176484	0.86961
			0.17656	0.870864
			0.176637	0.870893
			0.176696	0.871077
			0.176878	0.871935
			0.176994	0.871858
			0.177035	0.872144
			0.17713	0.872317
			0.177241	0.872526
			0.177252	0.87231
			0.177285	0.872639
			0.177326	0.872281
			0.177326	0.872624
			0.177478	0.871946
			0.177546	0.872599
			0.177546	0.871932
			0.177606	0.873063
			0.177656	0.873187
			0.177693	0.873715
			0.177827	0.874011
			0.177913	0.874282
			0.177913	0.874344
			0.178082	0.874804
			0.178133	0.87481
			0.178189	0.874764
			0.17823	0.874491
			0.178324	0.874925
			0.1784	0.874788
			0.178425	0.875444
			0.17848	0.875339
			0.178644	0.875406
			0.178703	0.875736
			0.178751	0.876124
			0.17879	0.875946
			0.17879	0.875718
			0.1789	0.875409
			0.179009	0.875454
			0.179009	0.875509
			0.179069	0.874963
			0.179137	0.874561
			0.179293	0.87507
			0.179333	0.874984
			0.179374	0.87519
			0.179445	0.874457
			0.179487	0.874298
			0.179582	0.873988
			0.179663	0.87455
			0.179663	0.874665
			0.179737	0.874462
			0.179881	0.874256
			0.179888	0.874462
			0.179953	0.874126
			0.179966	0.873832
			0.180127	0.873356
			0.18017	0.873641
			0.180227	0.873858
			0.180403	0.873882
			0.18046	0.873778
			0.180507	0.873481
			0.180532	0.873563
			0.180564	0.874057
			0.180604	0.874013
			0.180662	0.873847
			0.180748	0.873621
			0.180766	0.873827
			0.18082	0.873491
			0.180936	0.874141
			0.180982	0.874258
			0.181039	0.873892
			0.181132	0.873884
			0.181181	0.87474
			0.181218	0.87472
			0.18131	0.874932
			0.181367	0.875179
			0.181396	0.875944
			0.181491	0.876571
			0.181612	0.876924
			0.181615	0.877348
			0.181683	0.877573
			0.181692	0.877754
			0.181784	0.877995
			0.181884	0.877996
			0.181899	0.878288
			0.181962	0.877736
			0.182068	0.877477
			0.182182	0.87769
			0.182239	0.878403
			0.182257	0.87803
			0.182274	0.879171
			0.182334	0.879912
			0.182471	0.879949
			0.182471	0.880315
			0.182543	0.88036
			0.182705	0.880818
			0.182774	0.881104
			0.182865	0.880988
			0.182914	0.88125
			0.182971	0.881576
			0.183062	0.881679
			0.183113	0.882055
			0.183113	0.881706
			0.183113	0.881938
			0.18325	0.881705
			0.183326	0.881501
			0.183338	0.881586
			0.183412	0.880867
			0.183477	0.881259
			0.183585	0.881218
			0.183625	0.881385
			0.183682	0.881304
			0.183756	0.88207
			0.183915	0.882016
			0.183965	0.882067
			0.183992	0.882134
			0.184065	0.882688
			0.184147	0.883095
			0.184178	0.883548
			0.184178	0.883484
			0.184218	0.883778
			0.184335	0.884045
			0.184411	0.884176
			0.184461	0.884676
			0.184461	0.884005
			0.184524	0.884604
			0.184589	0.884564
			0.184671	0.884503
			0.184747	0.884832
			0.184814	0.885385
			0.184814	0.88502
			0.184985	0.884732
			0.18504	0.884341
			0.185096	0.884076
			0.185096	0.884625
			0.185119	0.883796
			0.185209	0.88381
			0.185248	0.883794
			0.185307	0.884077
			0.185427	0.884174
			0.18558	0.884242
			0.18562	0.884454
			0.185658	0.883181
			0.185658	0.884064
			0.185724	0.883315
			0.185817	0.883609
			0.185869	0.884291
			0.185869	0.884087
			0.185934	0.884735
			0.185939	0.884423
			0.186025	0.884494
			0.186149	0.884511
			0.18615	0.884229
			0.186219	0.883928
			0.186259	0.884187
			0.186298	0.884109
			0.186396	0.88389
			0.186452	0.883756
			0.186499	0.883976
			0.186556	0.884406
			0.186687	0.884751
			0.186726	0.885161
			0.186782	0.885385
			0.186861	0.885224
			0.186988	0.886143
			0.186988	0.885906
			0.187027	0.886308
			0.187118	0.886601
			0.187278	0.887762
			0.187336	0.887689
			0.18737	0.88828
			0.187479	0.888884
			0.187545	0.889272
			0.187545	0.889123
			0.187545	0.889417
			0.187609	0.890058
			0.187614	0.890492
			0.187688	0.890448
			0.187797	0.890263
			0.187869	0.890528
			0.187916	0.890193
			0.187961	0.890372
			0.188037	0.890688
			0.188116	0.890445
			0.188169	0.890698
			0.188317	0.891344
			0.188377	0.892426
			0.188377	0.892548
			0.188377	0.891776
			0.188443	0.892415
			0.188481	0.892726
			0.18857	0.892082
			0.188592	0.891716
			0.188664	0.891886
			0.188732	0.891964
			0.188861	0.891719
			0.188929	0.89176
			0.18899	0.891787
			0.188999	0.892248
			0.189015	0.892472
			0.189068	0.892987
			0.189178	0.892945
			0.189255	0.892441
			0.18928	0.892656
			0.189442	0.892467
			0.189481	0.892447
			0.1895	0.892563
			0.189555	0.892595
			0.189619	0.893222
			0.18963	0.893234
			0.189734	0.893876
			0.189764	0.894158
			0.189825	0.893966
			0.189825	0.894609
			0.189956	0.893772
			0.190031	0.893419
			0.190031	0.893545
			0.190055	0.893494
			0.190099	0.893467
			0.190099	0.893726
			0.190198	0.893419
			0.190297	0.893425
			0.190318	0.892894
			0.190373	0.892898
			0.190581	0.892881
			0.190647	0.892906
			0.190647	0.892695
			0.190658	0.892874
			0.190715	0.892942
			0.190765	0.893032
			0.190844	0.892793
			0.190882	0.892916
			0.190953	0.893328
			0.19106	0.893804
			0.191125	0.893762
			0.19115	0.894171
			0.191229	0.894551
			0.191261	0.894696
			0.191376	0.894706
			0.191425	0.895079
			0.191466	0.896199
			0.191466	0.89546
			0.191613	0.896088
			0.19167	0.896114
			0.191703	0.896418
			0.191738	0.896745
			0.191781	0.896667
			0.191882	0.896964
			0.191942	0.896848
			0.191964	0.896804
			0.19201	0.89698
			0.192097	0.896932
			0.192192	0.89658
			0.192262	0.89679
			0.192281	0.896857
			0.192327	0.897075
			0.192365	0.897358
			0.192468	0.898049
			0.192484	0.898865
			0.192484	0.898709
			0.19252	0.899278
			0.192563	0.899742
			0.192712	0.89988
			0.192755	0.900142
			0.192801	0.900309
			0.192823	0.900244
			0.192874	0.900097
			0.19289	0.900197
			0.192988	0.900821
			0.193036	0.900546
			0.193093	0.900805
			0.193125	0.900563
			0.193287	0.900947
			0.193295	0.900809
			0.193344	0.901204
			0.193363	0.901076
			0.19346	0.900464
			0.193565	0.900518
			0.193624	0.900706
			0.193778	0.901004
			0.193834	0.901122
			0.193877	0.900911
			0.193915	0.901247
			0.193985	0.901536
			0.194077	0.901759
			0.194103	0.901876
			0.194125	0.901748
			0.19417	0.902126
			0.194225	0.901926
			0.194327	0.902279
			0.194372	0.902013
			0.194372	0.901833
			0.194402	0.902088
			0.19448	0.902632
			0.194509	0.902511
			0.194608	0.902797
			0.194686	0.902869
			0.194707	0.902511
			0.194707	0.902656
			0.194719	0.902072
			0.194897	0.90231
			0.194935	0.90224
			0.194974	0.902444
			0.195027	0.902661
			0.195073	0.902372
			0.195126	0.902788
			0.195175	0.902529
			0.195214	0.902862
			0.195326	0.903037
			0.195436	0.903309
			0.195505	0.903184
			0.195508	0.902188
			0.195508	0.902894
			0.19554	0.902002
			0.195691	0.901863
			0.195708	0.902525
			0.195708	0.902274
			0.195742	0.902761
			0.195775	0.902914
			0.195845	0.90283
			0.195975	0.902745
			0.196019	0.902671
			0.196088	0.902925
			0.196108	0.903215
			0.196168	0.903267
			0.196205	0.903305
			0.196274	0.903438
			0.196307	0.903364
			0.196401	0.903434
			0.196505	0.903631
			0.196506	0.90445
			0.196506	0.903903
			0.196564	0.904782
			0.196601	0.904709
			0.196678	0.905656
			0.196747	0.905566
			0.196771	0.905387
			0.196818	0.905691
			0.196923	0.9061
			0.197041	0.906232
			0.197102	0.906178
			0.197102	0.906367
			0.197162	0.905727
			0.1972	0.905911
			0.197292	0.906229
			0.197337	0.90651
			0.197367	0.906521
			0.197367	0.906683
			0.197439	0.906981
			0.197499	0.907065
			0.197556	0.90731
			0.197609	0.90705
			0.197678	0.907242
			0.197716	0.907601
			0.197829	0.907713
			0.197875	0.907878
			0.19793	0.907984
			0.198078	0.908032
			0.198092	0.908742
			0.198118	0.908674
			0.198158	0.908417
			0.198251	0.90833
			0.198323	0.908337
			0.198355	0.908781
			0.198362	0.908864
			0.19844	0.908805
			0.198565	0.908641
			0.198633	0.909243
			0.198683	0.909168
			0.198683	0.909251
			0.198698	0.909311
			0.198749	0.909424
			0.198829	0.909265
			0.19888	0.909132
			0.19888	0.909286
			0.198916	0.908973
			0.198967	0.909023
			0.199142	0.90937
			0.199153	0.908932
			0.199208	0.908981
			0.199278	0.909138
			0.199338	0.909125
			0.199399	0.909489
			0.199412	0.90987
			0.199469	0.909867
			0.199469	0.909513
			0.199501	0.910204
			0.19965	0.910085
			0.199665	0.909565
			0.199665	0.9098
			0.199707	0.909574
			0.19973	0.909541
			0.199762	0.909992
			0.199817	0.909899
			0.199926	0.909606
			0.199973	0.909659
			0.200085	0.909477
			0.200215	0.90943
			0.200252	0.909972
			0.200252	0.909724
			0.200304	0.910498
			0.200317	0.910524
			0.200385	0.910911
			0.200447	0.910449
			0.200455	0.910542
			0.200512	0.910537
			0.200632	0.91081
			0.200689	0.911177
			0.200725	0.910967
			0.200772	0.91036
			0.200788	0.909556
			0.200837	0.909931
			0.200902	0.910265
			0.200975	0.910407
			0.201032	0.910228
			0.201032	0.9103
			0.201032	0.910194
			0.201164	0.910436
			0.201226	0.910587
			0.201234	0.909996
			0.201291	0.910171
			0.201348	0.910056
			0.20142	0.910656
			0.201477	0.910616
			0.201485	0.910548
			0.201508	0.910857
			0.201633	0.911283
			0.201723	0.911432
			0.201744	0.911554
			0.201793	0.912346
			0.201814	0.912142
			0.201919	0.911853
			0.202002	0.911715
			0.202046	0.911647
			0.202067	0.911813
			0.202067	0.912342
			0.202187	0.912119
			0.20226	0.912403
			0.202297	0.912741
			0.202349	0.912463
			0.202389	0.913019
			0.202411	0.912796
			0.202493	0.913162
			0.202537	0.91303
			0.202582	0.913395
			0.202582	0.91286
			0.20259	0.913558
			0.20274	0.913925
			0.202775	0.914101
			0.202825	0.913655
			0.202892	0.914052
			0.202951	0.913975
			0.203018	0.913909
			0.203032	0.914134
			0.203056	0.914132
			0.203154	0.914527
			0.203289	0.914798
			0.203328	0.914834
			0.203353	0.913525
			0.203353	0.914436
			0.203416	0.913578
			0.203519	0.913813
			0.203545	0.913855
			0.203545	0.913401
			0.203577	0.913589
			0.203609	0.913452
			0.203683	0.913632
			0.203761	0.914258
			0.203828	0.914198
			0.203865	0.914101
			0.203889	0.913927
			0.203929	0.913749
			0.203988	0.913729
			0.204096	0.914211
			0.204121	0.913788
			0.204245	0.914052
			0.204312	0.914628
			0.204312	0.914433
			0.204324	0.914638
			0.204376	0.915305
			0.204376	0.915256
			0.204431	0.915615
			0.204504	0.915755
			0.204559	0.915726
			0.204625	0.915822
			0.20466	0.916702
			0.204776	0.916467
			0.204822	0.916583
			0.20486	0.91711
			0.204886	0.917154
			0.204928	0.917537
			0.204949	0.917382
			0.205045	0.917689
			0.205076	0.917752
			0.205083	0.918094
			0.20514	0.918509
			0.205195	0.91882
			0.205305	0.919174
			0.205331	0.919662
			0.2054	0.920003
			0.205458	0.919925
			0.205482	0.919686
			0.205541	0.919604
			0.205599	0.919345
			0.205648	0.919559
			0.205702	0.919423
			0.205804	0.919472
			0.205838	0.919215
			0.205838	0.919265
			0.205875	0.91933
			0.205926	0.919754
			0.206034	0.920077
			0.206091	0.919047
			0.206091	0.919627
			0.206126	0.919308
			0.206154	0.919354
			0.206304	0.91918
			0.206386	0.919678
			0.206407	0.920427
			0.206407	0.919725
			0.206407	0.919877
			0.20646	0.920242
			0.206525	0.920741
			0.206591	0.920439
			0.206596	0.920302
			0.206636	0.920562
			0.20666	0.920567
			0.206719	0.920295
			0.206818	0.920263
			0.206849	0.919846
			0.206849	0.919949
			0.206905	0.919963
			0.206975	0.920688
			0.207034	0.921168
			0.20711	0.920701
			0.207164	0.919898
			0.207164	0.920247
			0.20726	0.919793
			0.207352	0.919501
			0.207352	0.919659
			0.207392	0.91994
			0.207415	0.919465
			0.20743	0.920003
			0.207495	0.919612
			0.207545	0.919937
			0.207611	0.919929
			0.207666	0.919725
			0.207766	0.919637
			0.207829	0.919002
			0.207894	0.918865
			0.207917	0.918711
			0.207924	0.918591
			0.207999	0.918549
			0.208105	0.918309
			0.208105	0.918402
			0.208122	0.918747
			0.208177	0.917986
			0.208338	0.91786
			0.208356	0.918187
			0.208356	0.917583
			0.208408	0.918448
			0.208428	0.918526
			0.208481	0.918721
			0.208518	0.919096
			0.208598	0.919429
			0.208625	0.919176
			0.208668	0.919606
			0.208757	0.919443
			0.208856	0.919096
			0.20887	0.918876
			0.208918	0.919935
			0.208918	0.919368
			0.20894	0.920212
			0.209012	0.920509
			0.20907	0.920499
			0.209135	0.920978
			0.209201	0.921486
			0.209341	0.921779
			0.209389	0.922569
			0.209417	0.922845
			0.20946	0.922953
			0.20951	0.923594
			0.209597	0.923625
			0.209604	0.924071
			0.209604	0.923508
			0.209652	0.924451
			0.209666	0.924128
			0.209683	0.924548
			0.209824	0.924624
			0.209852	0.924704
			0.209876	0.924722
			0.209914	0.925038
			0.209965	0.925403
			0.209976	0.925099
			0.210058	0.925254
			0.210122	0.925546
			0.210163	0.925482
			0.210163	0.925314
			0.21019	0.925371
			0.21034	0.924917
			0.21036	0.924898
			0.210424	0.924811
			0.210472	0.925225
			0.210528	0.92519
			0.210548	0.924789
			0.210596	0.925129
			0.210596	0.924892
			0.210603	0.925252
			0.210658	0.925324
			0.21077	0.925021
			0.21081	0.924951
			0.210875	0.925158
			0.210906	0.924905
			0.210906	0.925172
			0.210907	0.925354
			0.210967	0.925255
			0.211054	0.925232
			0.211091	0.925891
			0.211095	0.925679
			0.211153	0.925157
			0.21129	0.925145
			0.211338	0.924976
			0.211359	0.924833
			0.211408	0.924521
			0.211461	0.924713
			0.211475	0.924692
			0.211539	0.924366
			0.211603	0.92458
			0.211646	0.924309
			0.211646	0.924552
			0.211713	0.924695
			0.21182	0.924389
			0.211831	0.924068
			0.211831	0.924577
			0.211874	0.923517
			0.211908	0.924017
			0.212035	0.924491
			0.212077	0.924461
			0.212093	0.924308
			0.212138	0.924535
			0.21228	0.924128
			0.212336	0.923741
			0.212384	0.923768
			0.212388	0.923221
			0.212451	0.923573
			0.21253	0.923159
			0.212568	0.922954
			0.212589	0.922699
			0.212629	0.922667
			0.212637	0.922672
			0.212752	0.922977
			0.21279	0.923066
			0.212839	0.922843
			0.212903	0.922663
			0.212936	0.922996
			0.212939	0.92301
			0.213032	0.922544
			0.213059	0.922948
			0.213119	0.923662
			0.213119	0.923235
			0.213167	0.923482
			0.213303	0.923405
			0.213303	0.923448
			0.213341	0.923721
			0.213364	0.924095
			0.213364	0.923527
			0.213365	0.924367
			0.213451	0.9245
			0.213499	0.924915
			0.213547	0.925507
			0.213547	0.925006
			0.213597	0.925653
			0.213654	0.926085
			0.213785	0.926114
			0.213834	0.926442
			0.213852	0.926722
			0.213878	0.926504
			0.213913	0.926636
			0.213974	0.926391
			0.214035	0.926072
			0.214085	0.926138
			0.214171	0.926542
			0.214272	0.926618
			0.214321	0.926641
			0.214355	0.927277
			0.2144	0.927698
			0.21445	0.927288
			0.214489	0.92759
			0.214538	0.927528
			0.214582	0.92734
			0.214582	0.927425
			0.214615	0.927524
			0.214752	0.927626
			0.214765	0.927896
			0.214765	0.928148
			0.214765	0.927836
			0.214822	0.92791
			0.214825	0.927652
			0.214859	0.927564
			0.214922	0.927425
			0.215007	0.927765
			0.215019	0.927486
			0.215068	0.927663
			0.215248	0.927603
			0.215283	0.927612
			0.21531	0.927829
			0.215319	0.927961
			0.215371	0.927943
			0.215457	0.92815
			0.215492	0.928329
			0.215492	0.928372
			0.215492	0.928251
			0.215515	0.928022
			0.215552	0.92838
			0.215595	0.92822
			0.215673	0.928188
			0.215699	0.928344
			0.215734	0.928617
			0.215764	0.928249
			0.215813	0.928592
			0.215911	0.92869
			0.215975	0.928601
			0.21603	0.928841
			0.216035	0.929428
			0.216035	0.928994
			0.216178	0.929315
			0.216216	0.929608
			0.216254	0.929557
			0.216277	0.929691
			0.21632	0.929686
			0.216382	0.929857
			0.21643	0.929858
			0.216464	0.929596
			0.216518	0.929403
			0.216627	0.929273
			0.216677	0.929284
			0.216698	0.928922
			0.216757	0.928262
			0.216761	0.928194
			0.216824	0.928638
			0.216901	0.928356
			0.216939	0.928606
			0.216939	0.928431
			0.21699	0.928331
			0.216999	0.928409
			0.217053	0.928122
			0.217177	0.928079
			0.217179	0.928216
			0.217184	0.928432
			0.217239	0.9287
			0.217292	0.928902
			0.217299	0.928692
			0.217307	0.928441
			0.217384	0.928474
			0.217439	0.928875
			0.217479	0.928683
			0.217479	0.928797
			0.217547	0.928971
			0.217643	0.929258
			0.217659	0.92886
			0.217678	0.92855
			0.217719	0.928745
			0.21775	0.929063
			0.217818	0.928992
			0.217898	0.928913
			0.217908	0.928915
			0.217983	0.929155
			0.218121	0.928865
			0.21814	0.928517
			0.218197	0.92804
			0.218197	0.928303
			0.218197	0.928403
			0.218238	0.928662
			0.218272	0.928138
			0.218363	0.928015
			0.218376	0.92814
			0.218398	0.927854
			0.218436	0.928184
			0.218547	0.928092
			0.218577	0.928067
			0.218615	0.928031
			0.21867	0.928206
			0.218675	0.928206
			0.21872	0.928272
			0.218768	0.928381
			0.21883	0.927882
			0.218863	0.927851
			0.218913	0.928088
			0.218986	0.928317
			0.219091	0.928191
			0.219091	0.928235
			0.219142	0.92821
			0.219214	0.928316
			0.21927	0.928106
			0.219292	0.927688
			0.219329	0.927567
			0.219329	0.927577
			0.219387	0.927323
			0.219423	0.927494
			0.219556	0.927561
			0.219594	0.927504
			0.219626	0.927941
			0.219626	0.927648
			0.219654	0.927714
			0.219686	0.927799
			0.219778	0.928263
			0.219804	0.927948
			0.219841	0.927764
			0.219864	0.927529
			0.219864	0.927548
			0.219866	0.927256
			0.220021	0.927548
			0.220069	0.927722
			0.220116	0.928086
			0.22016	0.928251
			0.220187	0.928423
			0.220249	0.928452
			0.220278	0.928501
			0.220291	0.928749
			0.220338	0.928861
			0.220338	0.929256
			0.220433	0.929186
			0.220515	0.929466
			0.220515	0.929648
			0.220535	0.929646
			0.220574	0.929425
			0.220599	0.929619
			0.220682	0.929399
			0.22075	0.930078
			0.220751	0.929679
			0.220786	0.929698
			0.220885	0.929647
			0.221005	0.929641
			0.221046	0.929941
			0.221046	0.929915
			0.221046	0.929634
			0.221102	0.929903
			0.221132	0.930012
			0.221194	0.930023
			0.221223	0.930231
			0.22125	0.929904
			0.221285	0.929961
			0.2214	0.929925
			0.221448	0.92999
			0.221459	0.930841
			0.221459	0.930489
			0.221472	0.931255
			0.221526	0.931416
			0.221577	0.931342
			0.221631	0.931353
			0.221724	0.930872
			0.221753	0.93156
			0.221753	0.930899
			0.221753	0.930533
			0.221848	0.931606
			0.221929	0.931231
			0.221929	0.931509
			0.221929	0.93153
			0.221929	0.931238
			0.221987	0.930996
			0.221992	0.930895
			0.222047	0.931005
			0.222105	0.931173
			0.222164	0.930932
			0.222219	0.930797
			0.222239	0.930684
			0.22234	0.930888
			0.222395	0.930161
			0.222456	0.930072
			0.222475	0.930218
			0.222516	0.930658
			0.222545	0.930783
			0.222627	0.930916
			0.222633	0.930529
			0.222655	0.930447
			0.222692	0.930578
			0.22273	0.930318
			0.222867	0.930349
			0.222913	0.930475
			0.22296	0.930274
			0.222985	0.93011
			0.223043	0.9302
			0.223098	0.930442
			0.223116	0.930163
			0.223159	0.930169
			0.223159	0.929691
			0.223159	0.929785
			0.223289	0.930134
			0.223335	0.930134
			0.22335	0.929381
			0.223393	0.929417
			0.223393	0.9293
			0.223415	0.929156
			0.223528	0.929003
			0.223568	0.928968
			0.223611	0.928866
			0.223749	0.928764
			0.223801	0.928969
			0.223809	0.928965
			0.223859	0.929059
			0.223869	0.929074
			0.223918	0.929304
			0.223973	0.929143
			0.224034	0.929705
			0.224034	0.929855
			0.224034	0.929291
			0.224071	0.929429
			0.224092	0.929238
			0.22419	0.929578
			0.224246	0.929872
			0.224267	0.929641
			0.224322	0.929601
			0.224369	0.929668
			0.224383	0.929604
			0.224397	0.929377
			0.224485	0.929109
			0.224539	0.929228
			0.224557	0.92952
			0.224557	0.929424
			0.224632	0.92921
			0.224731	0.929394
			0.224731	0.929105
			0.224748	0.92933
			0.224789	0.929446
			0.224811	0.929189
			0.224871	0.929064
			0.224917	0.929417
			0.224963	0.929307
			0.225008	0.929208
			0.225073	0.928968
			0.225137	0.929546
			0.225188	0.929441
			0.225249	0.929243
			0.225253	0.928789
			0.225253	0.929148
			0.225253	0.929159
			0.225302	0.928688
			0.225414	0.928496
			0.225426	0.929092
			0.225426	0.929175
			0.225426	0.928744
			0.225466	0.929232
			0.225485	0.929395
			0.225623	0.929626
			0.225657	0.929654
			0.225658	0.929372
			0.225715	0.929461
			0.225734	0.929159
			0.225773	0.929287
			0.225824	0.929438
			0.225871	0.92934
			0.225931	0.929369
			0.225946	0.929533
			0.22604	0.929091
			0.226117	0.928644
			0.226122	0.928657
			0.226177	0.928946
			0.226191	0.928768
			0.226265	0.928652
			0.226318	0.928652
			0.22635	0.928713
			0.226353	0.929031
			0.226407	0.928428
			0.226407	0.928762
			0.226547	0.928522
			0.226606	0.928554
			0.226637	0.928475
			0.226637	0.928248
			0.226656	0.928603
			0.226695	0.928421
			0.226719	0.928278
			0.226792	0.927864
			0.22681	0.928205
			0.22682	0.927984
			0.226867	0.927606
			0.226896	0.928025
			0.226982	0.928211
			0.227015	0.928199
			0.22704	0.928335
			0.227063	0.928186
			0.227137	0.928093
			0.227155	0.928253
			0.227155	0.9283
			0.227261	0.927943
			0.227311	0.927884
			0.227377	0.927782
			0.227499	0.927564
			0.227499	0.928062
			0.22755	0.927557
			0.227556	0.927381
			0.227557	0.927607
			0.227623	0.927916
			0.227671	0.928082
			0.227712	0.928452
			0.227728	0.928422
			0.227728	0.928687
			0.227776	0.928608
			0.227832	0.928679
			0.227953	0.92886
			0.227985	0.928792
			0.228014	0.928509
			0.228014	0.928646
			0.228028	0.928302
			0.228088	0.927981
			0.228181	0.927576
			0.228185	0.927177
			0.228209	0.927076
			0.228242	0.927558
			0.228242	0.927424
			0.228303	0.927246
			0.228403	0.926776
			0.228414	0.927401
			0.228414	0.926837
			0.228467	0.927391
			0.228526	0.927225
			0.228579	0.927321
			0.228638	0.927614
			0.228642	0.927349
			0.228699	0.927073
			0.228699	0.927255
			0.228714	0.927158
			0.228829	0.927288
			0.22887	0.926649
			0.22887	0.926712
			0.22887	0.92695
			0.228923	0.926806
			0.228927	0.927272
			0.229003	0.926958
			0.22911	0.926831
			0.229154	0.926849
			0.22916	0.927186
			0.229287	0.926108
			0.22936	0.925873
			0.229382	0.925992
			0.229435	0.925789
			0.229439	0.925807
			0.229526	0.925596
			0.229552	0.925854
			0.229552	0.925949
			0.229552	0.925767
			0.229578	0.92573
			0.22961	0.92568
			0.229723	0.925749
			0.229741	0.925505
			0.229779	0.925679
			0.229779	0.925585
			0.229824	0.925982
			0.229836	0.925825
			0.229878	0.925368
			0.229917	0.925343
			0.230001	0.925452
			0.230006	0.925356
			0.230055	0.925683
			0.230063	0.925621
			0.230141	0.925421
			0.230233	0.92571
			0.230277	0.925746
			0.230289	0.925718
			0.230311	0.925403
			0.23037	0.925644
			0.230403	0.925586
			0.230438	0.925223
			0.230469	0.925219
			0.230527	0.925423
			0.230637	0.925243
			0.230685	0.925076
			0.230698	0.925548
			0.230742	0.925593
			0.230742	0.925455
			0.230754	0.925739
			0.230798	0.925805
			0.230846	0.92572
			0.230911	0.925218
			0.230911	0.925614
			0.230942	0.925182
			0.230968	0.925374
			0.231069	0.925103
			0.231137	0.924703
			0.23116	0.924623
			0.231193	0.924164
			0.231234	0.924007
			0.23125	0.923859
			0.231281	0.924312
			0.23134	0.924253
			0.231392	0.924363
			0.231419	0.924655
			0.231419	0.924474
			0.231419	0.924219
			0.231441	0.924899
			0.231545	0.92512
			0.231588	0.925409
			0.231588	0.92529
			0.231622	0.925443
			0.231644	0.925045
			0.231682	0.924645
			0.231741	0.924589
			0.231813	0.924951
			0.231813	0.924842
			0.231813	0.92476
			0.231901	0.924398
			0.232013	0.924395
			0.232044	0.924186
			0.232094	0.924608
			0.232094	0.924437
			0.232094	0.924453
			0.232137	0.924874
			0.232199	0.924852
			0.232262	0.924387
			0.232262	0.924981
			0.232307	0.924429
			0.232318	0.924899
			0.232318	0.924329
			0.232341	0.924779
			0.232444	0.924599
			0.232489	0.924554
			0.232543	0.924284
			0.23259	0.924057
			0.232599	0.923675
			0.232635	0.923701
			0.232731	0.924015
			0.232767	0.92453
			0.232767	0.924192
			0.232915	0.924226
			0.232935	0.924723
			0.232935	0.924242
			0.232942	0.924507
			0.232991	0.924655
			0.233029	0.924271
			0.233094	0.924358
			0.233103	0.924504
			0.233154	0.924433
			0.233159	0.923781
			0.233215	0.92412
			0.233277	0.924252
			0.23338	0.92445
[truncated: 32,841 more rows]

## Sheet: Supplementary Fig. 10
Panel c						Panel e
Half-map FSC			Model vs. map FSC			Half-map FSC			Model vs. map FSC
Resolution (1/Å)	FSC		Resolution (1/Å)	FSC		Resolution (1/Å)	FSC		Resolution (1/Å)	FSC
0.001001	1		0.017066	0.925165		0.001001	1		0.017066	0.954083
0.005106	1		0.0225756	0.925109		0.005106	0.999999		0.0225756	0.953716
0.010212	0.999998		0.0263256	0.925566		0.010212	0.999997		0.0263256	0.953789
0.015319	0.999991		0.028977	0.925764		0.015319	0.999994		0.028977	0.953752
0.020425	0.999967		0.0313866	0.925809		0.020425	0.999988		0.0313866	0.953657
0.025531	0.999941		0.0332812	0.925405		0.025531	0.99998		0.0332812	0.95383
0.030637	0.999881		0.035258	0.924993		0.030637	0.999949		0.035258	0.95377
0.035743	0.999817		0.0368268	0.924413		0.035743	0.999903		0.0368268	0.953107
0.04085	0.999696		0.0381589	0.924132		0.04085	0.999867		0.0381589	0.952538
0.045956	0.999385		0.0397699	0.924368		0.045956	0.999789		0.0397699	0.951542
0.051062	0.999248		0.0411039	0.924443		0.051062	0.999695		0.0411039	0.950576
0.056168	0.999229		0.0421274	0.924046		0.056168	0.999582		0.0421274	0.949453
0.061275	0.998938		0.0434645	0.923747		0.061275	0.999463		0.0434645	0.948587
0.066381	0.998528		0.0443846	0.923708		0.066381	0.999487		0.0443846	0.947825
0.071487	0.998328		0.0455616	0.922997		0.071487	0.999516		0.0455616	0.947205
0.076593	0.998012		0.0466068	0.92298		0.076593	0.999461		0.0466068	0.946494
0.081699	0.997722		0.0475576	0.922429		0.081699	0.999438		0.0475576	0.945492
0.086806	0.997765		0.048301	0.922313		0.086806	0.999406		0.048301	0.944554
0.091912	0.99789		0.049121	0.922498		0.091912	0.999306		0.049121	0.943697
0.097018	0.997872		0.0503445	0.921934		0.097018	0.999128		0.0503445	0.942665
0.102124	0.997693		0.0511039	0.921344		0.102124	0.998956		0.0511039	0.941454
0.10723	0.997106		0.0517179	0.920885		0.10723	0.998744		0.0517179	0.940811
0.112337	0.996006		0.0525259	0.92033		0.112337	0.998419		0.0525259	0.940302
0.117443	0.994531		0.0532915	0.920409		0.117443	0.997793		0.0532915	0.939137
0.122549	0.992578		0.0540445	0.919451		0.122549	0.996897		0.0540445	0.937976
0.127655	0.990924		0.054797	0.91881		0.127655	0.995786		0.054797	0.937016
0.132761	0.989759		0.0553934	0.918083		0.132761	0.994867		0.0553934	0.936145
0.137868	0.987491		0.0562488	0.917355		0.137868	0.994085		0.0562488	0.935198
0.142974	0.984331		0.0568952	0.916767		0.142974	0.99322		0.0568952	0.934068
0.14808	0.982023		0.0574198	0.916013		0.14808	0.992512		0.0574198	0.932773
0.153186	0.979193		0.0581293	0.915114		0.153186	0.992133		0.0581293	0.93175
0.158292	0.976399		0.058669	0.913796		0.158292	0.991509		0.058669	0.930553
0.163399	0.974723		0.0592266	0.913192		0.163399	0.990608		0.0592266	0.929286
0.168505	0.972985		0.059897	0.911826		0.168505	0.989784		0.059897	0.928113
0.173611	0.974984		0.0604511	0.910252		0.173611	0.989307		0.0604511	0.926818
0.178717	0.975174		0.0613063	0.908881		0.178717	0.989474		0.0613063	0.925674
0.183824	0.97657		0.0617301	0.907829		0.183824	0.989501		0.0617301	0.924281
0.18893	0.977682		0.0622492	0.906268		0.18893	0.989406		0.0622492	0.922878
0.194036	0.976201		0.0626473	0.905009		0.194036	0.98882		0.0626473	0.921662
0.199142	0.974271		0.0631972	0.903551		0.199142	0.988184		0.0631972	0.920192
0.204248	0.972532		0.06363	0.902946		0.204248	0.9872		0.06363	0.918978
0.209355	0.971627		0.064401	0.901214		0.209355	0.986422		0.064401	0.918176
0.214461	0.970818		0.0648607	0.900606		0.214461	0.985784		0.0648607	0.916875
0.219567	0.96996		0.0653326	0.900008		0.219567	0.985188		0.0653326	0.91576
0.224673	0.967185		0.0657862	0.899257		0.224673	0.984261		0.0657862	0.914966
0.229779	0.964219		0.0664569	0.898774		0.229779	0.982793		0.0664569	0.914003
0.234886	0.962021		0.0667758	0.898162		0.234886	0.98067		0.0667758	0.913427
0.239992	0.958654		0.0672042	0.897811		0.239992	0.977576		0.0672042	0.913066
0.245098	0.95349		0.067647	0.897556		0.245098	0.973335		0.067647	0.912791
0.250204	0.948519		0.0682627	0.897365		0.250204	0.967411		0.0682627	0.912422
0.25531	0.940163		0.0686588	0.897772		0.25531	0.960986		0.0686588	0.911958
0.260417	0.931833		0.0690556	0.89865		0.260417	0.954986		0.0690556	0.911985
0.265523	0.842851		0.0694856	0.899058		0.265523	0.950093		0.0694856	0.911974
0.270629	0.857246		0.0698066	0.899567		0.270629	0.873003		0.0698066	0.911829
0.275735	0.843937		0.0702542	0.900079		0.275735	0.890039		0.0702542	0.91184
0.280842	0.834788		0.0710698	0.900232		0.280842	0.885593		0.0710698	0.911797
0.285948	0.829915		0.0712309	0.900703		0.285948	0.871597		0.0712309	0.91186
0.291054	0.822941		0.0716651	0.900976		0.291054	0.850486		0.0716651	0.911791
0.29616	0.810298		0.0720943	0.901338		0.29616	0.826208		0.0720943	0.911587
0.301266	0.793114		0.0724899	0.901579		0.301266	0.799992		0.0724899	0.911568
0.306373	0.771524		0.0729272	0.90195		0.306373	0.783108		0.0729272	0.911483
0.311479	0.749646		0.0732683	0.901948		0.311479	0.769676		0.0732683	0.91164
0.316585	0.740355		0.0736328	0.902637		0.316585	0.749792		0.0736328	0.911955
0.321691	0.722161		0.0738848	0.902592		0.321691	0.721637		0.0738848	0.911778
0.326797	0.695491		0.0742751	0.902359		0.326797	0.677527		0.0742751	0.911894
0.331904	0.671911		0.0747575	0.902162		0.331904	0.624074		0.0747575	0.911937
0.33701	0.650759		0.075257	0.902352		0.33701	0.585668		0.075257	0.911349
0.342116	0.61751		0.0756246	0.902192		0.342116	0.559035		0.0756246	0.911413
0.347222	0.584112		0.0759658	0.901941		0.347222	0.520315		0.0759658	0.911362
0.352328	0.551219		0.0763518	0.90186		0.352328	0.480512		0.0763518	0.911318
0.357435	0.515558		0.0767221	0.901617		0.357435	0.445366		0.0767221	0.911052
0.362541	0.466105		0.0770746	0.900797		0.362541	0.40993		0.0770746	0.911221
0.367647	0.427145		0.0773889	0.900319		0.367647	0.365844		0.0773889	0.911398
0.372753	0.404357		0.0776704	0.900193		0.372753	0.328682		0.0776704	0.911425
0.377859	0.382787		0.0780531	0.899976		0.377859	0.292773		0.0780531	0.911604
0.382966	0.342027		0.078263	0.900096		0.382966	0.252577		0.078263	0.911565
0.388072	0.303571		0.0786488	0.90003		0.388072	0.2198		0.0786488	0.911666
0.393178	0.267965		0.0791701	0.899765		0.393178	0.177278		0.0791701	0.911958
0.398284	0.236013		0.0794995	0.899877		0.398284	0.1379		0.0794995	0.912174
0.403391	0.21547		0.0798266	0.899595		0.403391	0.115295		0.0798266	0.912477
0.408497	0.207609		0.0800355	0.899975		0.408497	0.102977		0.0800355	0.913009
0.413603	0.200025		0.0804773	0.900442		0.413603	0.101483		0.0804773	0.913465
0.418709	0.184609		0.0807038	0.90025		0.418709	0.101519		0.0807038	0.913531
0.423815	0.161036		0.0809617	0.900263		0.423815	0.091324		0.0809617	0.913755
0.428922	0.122253		0.0813732	0.900579		0.428922	0.071886		0.0813732	0.914436
0.434028	0.081329		0.0818556	0.900939		0.434028	0.050003		0.0818556	0.914791
0.439134	0.042678		0.0821098	0.900999		0.439134	0.031045		0.0821098	0.914579
0.44424	0.019446		0.0824252	0.901313		0.44424	0.016089		0.0824252	0.914978
0.449346	0.033553		0.0826113	0.901081		0.449346	0.015712		0.0826113	0.915356
0.454453	0.053969		0.0830946	0.90098		0.454453	0.01795		0.0830946	0.915442
0.459559	0.051708		0.0832798	0.901013		0.459559	0.014411		0.0832798	0.915794
0.464665	0.044339		0.0836402	0.900993		0.464665	0.004137		0.0836402	0.915619
0.469771	0.015906		0.0837931	0.900849		0.469771	-0.00472		0.0837931	0.915458
0.474877	0.015945		0.0840195	0.900839		0.474877	0.00848		0.0840195	0.91567
0.479984	0.022733		0.0844625	0.900694		0.479984	0.015081		0.0844625	0.915519
0.48509	0.024156		0.0847045	0.900921		0.48509	0.002621		0.0847045	0.915716
0.490196	0.025972		0.0850239	0.900818		0.490196	-0.00581		0.0850239	0.915673
			0.0853799	0.901393					0.0853799	0.916077
			0.0856215	0.901565					0.0856215	0.916371
			0.0859522	0.902112					0.0859522	0.916853
			0.0862586	0.902043					0.0862586	0.917177
			0.0866199	0.902337					0.0866199	0.917
			0.0869496	0.901968					0.0869496	0.917107
			0.0871171	0.901638					0.0871171	0.917412
			0.0874042	0.901837					0.0874042	0.917873
			0.0875828	0.902163					0.0875828	0.918018
			0.0879276	0.901915					0.0879276	0.918135
			0.0881111	0.901831					0.0881111	0.918057
			0.08833	0.902196					0.08833	0.91848
			0.088654	0.902638					0.088654	0.918794
			0.0890527	0.901902					0.0890527	0.919427
			0.0892754	0.901482					0.0892754	0.919933
			0.0894095	0.901735					0.0894095	0.920152
			0.0897066	0.902231					0.0897066	0.920741
			0.0900483	0.901527					0.0900483	0.921158
			0.0904418	0.901621					0.0904418	0.921228
			0.0905053	0.901451					0.0905053	0.921474
			0.0907524	0.901632					0.0907524	0.921975
			0.091068	0.90187					0.091068	0.921732
			0.0914853	0.900937					0.0914853	0.922169
			0.0916446	0.900659					0.0916446	0.922468
			0.0919357	0.900799					0.0919357	0.922894
			0.0921228	0.901112					0.0921228	0.922876
			0.0922429	0.901322					0.0922429	0.922715
			0.0926084	0.900373					0.0926084	0.922921
			0.0926885	0.90085					0.0926885	0.922944
			0.093031	0.900807					0.093031	0.923381
			0.093276	0.90081					0.093276	0.92333
			0.0937262	0.900642					0.0937262	0.923645
			0.093925	0.900343					0.093925	0.923779
			0.0941564	0.899981					0.0941564	0.924376
			0.0942922	0.899358					0.0942922	0.92448
			0.0943903	0.900363					0.0943903	0.924764
			0.094608	0.899066					0.094608	0.924974
			0.0949191	0.898495					0.0949191	0.925154
			0.0952069	0.898131					0.0952069	0.925642
			0.0954615	0.898081					0.0954615	0.92586
			0.0956385	0.897337					0.0956385	0.925875
			0.0959682	0.897008					0.0959682	0.925909
			0.0961093	0.89681					0.0961093	0.925867
			0.0963247	0.896767					0.0963247	0.926224
			0.0966204	0.896751					0.0966204	0.926452
			0.0969682	0.896582					0.0969682	0.925864
			0.0971523	0.896426					0.0971523	0.926038
			0.0973505	0.895461					0.0973505	0.926212
			0.097554	0.895253					0.097554	0.925708
			0.0977778	0.894666					0.0977778	0.926176
			0.0980871	0.894527					0.0980871	0.925738
			0.0982039	0.894431					0.0982039	0.925372
			0.0983684	0.894312					0.0983684	0.924985
			0.0986383	0.894899					0.0986383	0.924839
			0.0987494	0.895267					0.0987494	0.924784
			0.0989232	0.894859					0.0989232	0.924448
			0.0991657	0.894537					0.0991657	0.924668
			0.0993023	0.894881					0.0993023	0.924728
			0.0996272	0.894187					0.0996272	0.924864
			0.0997996	0.894005					0.0997996	0.924874
			0.100264	0.89368					0.100264	0.924666
			0.100368	0.893174					0.100368	0.925503
			0.100617	0.892827					0.100617	0.925399
			0.100736	0.892808					0.100736	0.925069
			0.100901	0.892517					0.100901	0.924813
			0.101188	0.892467					0.101188	0.92469
			0.101402	0.891938					0.101402	0.924239
			0.101545	0.891909					0.101545	0.923974
			0.10183	0.891971					0.10183	0.923448
			0.102041	0.891859					0.102041	0.922718
			0.102271	0.891881					0.102271	0.922934
			0.102403	0.891671					0.102403	0.92205
			0.102641	0.891288					0.102641	0.921615
			0.102764	0.890811					0.102764	0.921256
			0.102905	0.890124					0.102905	0.920919
			0.103245	0.890536					0.103245	0.920879
			0.103376	0.890117					0.103376	0.920281
			0.103555	0.890601					0.103555	0.919521
			0.10377	0.890455					0.10377	0.918933
			0.103895	0.890454					0.103895	0.918786
			0.104148	0.890055					0.104148	0.918443
			0.104389	0.890075					0.104389	0.917916
			0.10454	0.890183					0.10454	0.91733
			0.104738	0.890468					0.104738	0.91666
			0.105025	0.889822					0.105025	0.916035
			0.105267	0.889284					0.105267	0.915736
			0.10532	0.889458					0.10532	0.915358
			0.105391	0.889239					0.105391	0.915547
			0.105654	0.888548					0.105654	0.914612
			0.105814	0.88841					0.105814	0.913433
			0.106127	0.888524					0.106127	0.912886
			0.106355	0.887443					0.106355	0.912172
			0.106424	0.886914					0.106424	0.911247
			0.106677	0.887211					0.106677	0.910187
			0.106786	0.887058					0.106786	0.909901
			0.107095	0.886872					0.107095	0.909418
			0.10723	0.886836					0.10723	0.908546
			0.107366	0.88656					0.107366	0.908123
			0.107677	0.886725					0.107677	0.907549
			0.107837	0.886095					0.107837	0.906763
			0.107952	0.885844					0.107952	0.906499
			0.108213	0.885633					0.108213	0.90644
			0.108319	0.885044					0.108319	0.905614
			0.108439	0.884439					0.108439	0.905229
			0.108639	0.884431					0.108639	0.904641
			0.108816	0.884102					0.108816	0.903897
			0.10913	0.883938					0.10913	0.903122
			0.109278	0.882942					0.109278	0.902553
			0.109347	0.881958					0.109347	0.90142
			0.109516	0.881422					0.109516	0.900711
			0.109635	0.881309					0.109635	0.899998
			0.109728	0.88093					0.109728	0.899005
			0.110079	0.879889					0.110079	0.898227
			0.110237	0.878718					0.110237	0.89718
			0.1104	0.878489					0.1104	0.89664
			0.110566	0.87815					0.110566	0.895976
			0.110688	0.8774					0.110688	0.89525
			0.110904	0.876598					0.110904	0.894965
			0.111125	0.877249					0.111125	0.894403
			0.111219	0.876428					0.111219	0.894286
			0.111479	0.876405					0.111479	0.893589
			0.111671	0.876099					0.111671	0.892423
			0.111995	0.87585					0.111995	0.892042
			0.112104	0.875502					0.112104	0.89132
			0.112248	0.874988					0.112248	0.890203
			0.112451	0.874603					0.112451	0.890294
			0.112544	0.874152					0.112544	0.889931
			0.112622	0.873882					0.112622	0.888992
			0.112873	0.873066					0.112873	0.888651
			0.112965	0.872901					0.112965	0.888428
			0.113099	0.871588					0.113099	0.887883
			0.113236	0.870854					0.113236	0.887771
			0.113439	0.870354					0.113439	0.887199
			0.113491	0.869304					0.113491	0.887014
			0.11379	0.868398					0.11379	0.886821
			0.113884	0.868805					0.113884	0.886358
			0.114126	0.867185					0.114126	0.885685
			0.114278	0.866197					0.114278	0.885192
			0.114412	0.865795					0.114412	0.884636
			0.114674	0.86512					0.114674	0.884033
			0.114847	0.864115					0.114847	0.883189
			0.114883	0.863944					0.114883	0.882795
			0.115126	0.863505					0.115126	0.882287
			0.115201	0.863219					0.115201	0.882159
			0.1153	0.862519					0.1153	0.88188
			0.115616	0.861928					0.115616	0.881392
			0.115753	0.861858					0.115753	0.88129
			0.115894	0.861148					0.115894	0.880963
			0.116046	0.860792					0.116046	0.880527
			0.11619	0.859842					0.11619	0.880847
			0.116461	0.860721					0.116461	0.880474
			0.116551	0.859645					0.116551	0.880492
			0.11663	0.858853					0.11663	0.880648
			0.116825	0.858281					0.116825	0.881172
			0.116981	0.85703					0.116981	0.88163
			0.11707	0.855424					0.11707	0.881411
			0.117393	0.854297					0.117393	0.881111
			0.117547	0.85368					0.117547	0.880186
			0.117583	0.85265					0.117583	0.879891
			0.117685	0.851753					0.117685	0.879325
			0.117904	0.851384					0.117904	0.879407
			0.118001	0.850741					0.118001	0.879226
			0.118237	0.850584					0.118237	0.878702
			0.118378	0.850188					0.118378	0.878561
			0.118532	0.849639					0.118532	0.878686
			0.118739	0.849351					0.118739	0.878663
			0.118877	0.84895					0.118877	0.87812
			0.119094	0.848703					0.119094	0.877556
			0.119206	0.848					0.119206	0.877429
			0.119269	0.847603					0.119269	0.877607
			0.11933	0.847371					0.11933	0.877313
			0.119542	0.847156					0.119542	0.876825
			0.119642	0.846503					0.119642	0.877752
			0.119697	0.846468					0.119697	0.877695
			0.119914	0.846094					0.119914	0.877289
			0.120153	0.84609					0.120153	0.877173
			0.120227	0.845281					0.120227	0.876566
			0.12045	0.845339					0.12045	0.876074
			0.120561	0.844842					0.120561	0.876203
			0.120623	0.844646					0.120623	0.876441
			0.120919	0.844709					0.120919	0.875917
			0.121068	0.844699					0.121068	0.876038
			0.121186	0.844769					0.121186	0.876259
			0.121356	0.843659					0.121356	0.87586
			0.121481	0.843187					0.121481	0.875834
			0.121538	0.843002					0.121538	0.875752
			0.121802	0.84273					0.121802	0.875375
			0.121813	0.842369					0.121813	0.875267
			0.121924	0.842114					0.121924	0.874078
			0.122131	0.842109					0.122131	0.874349
			0.122291	0.842016					0.122291	0.874386
			0.122518	0.840994					0.122518	0.874405
			0.122761	0.841707					0.122761	0.873747
			0.122866	0.841766					0.122866	0.874155
			0.12303	0.841162					0.12303	0.87431
			0.12308	0.841059					0.12308	0.87399
			0.12317	0.841169					0.12317	0.873453
			0.123374	0.841241					0.123374	0.874133
			0.123495	0.842024					0.123495	0.873241
			0.123554	0.841514					0.123554	0.873357
			0.123651	0.842057					0.123651	0.873388
			0.123804	0.842089					0.123804	0.873338
			0.123959	0.841291					0.123959	0.872135
			0.124058	0.842004					0.124058	0.872307
			0.124344	0.841987					0.124344	0.871607
			0.124404	0.841466					0.124404	0.870976
			0.124449	0.841342					0.124449	0.870679
			0.124535	0.841205					0.124535	0.870747
			0.124693	0.841345					0.124693	0.870228
			0.124854	0.841579					0.124854	0.869881
			0.125131	0.841319					0.125131	0.869494
			0.125215	0.841853					0.125215	0.868521
			0.125284	0.841939					0.125284	0.86815
			0.125437	0.842102					0.125437	0.868006
			0.125596	0.843186					0.125596	0.867233
			0.125674	0.843643					0.125674	0.866424
			0.125974	0.843823					0.125974	0.865924
			0.126082	0.844878					0.126082	0.865982
			0.126214	0.84527					0.126214	0.865402
			0.126302	0.844956					0.126302	0.864467
			0.12647	0.846391					0.12647	0.864061
			0.126527	0.847157					0.126527	0.86411
			0.126611	0.847009					0.126611	0.863583
			0.12685	0.847103					0.12685	0.863012
			0.126989	0.847372					0.126989	0.86249
			0.127174	0.847508					0.127174	0.86262
			0.127246	0.846938					0.127246	0.861374
			0.127296	0.846749					0.127296	0.86087
			0.127587	0.845878					0.127587	0.861082
			0.127757	0.846937					0.127757	0.860391
			0.127757	0.845862					0.127757	0.860235
			0.127886	0.847006					0.127886	0.860105
			0.128063	0.846074					0.128063	0.859028
			0.128063	0.846458					0.128063	0.8592
			0.128151	0.846314					0.128151	0.858403
			0.128317	0.84692					0.128317	0.857493
			0.12847	0.845752					0.12847	0.857261
			0.128583	0.845762					0.128583	0.857112
			0.128672	0.846247					0.128672	0.856891
			0.128873	0.846874					0.128873	0.856564
			0.128976	0.846869					0.128976	0.856298
			0.129236	0.847438					0.129236	0.85602
			0.129289	0.846472					0.129289	0.855732
			0.129394	0.846635					0.129394	0.8558
			0.129559	0.846093					0.129559	0.85551
			0.129664	0.846353					0.129664	0.855226
			0.129768	0.845874					0.129768	0.854922
			0.129999	0.84572					0.129999	0.85499
			0.130099	0.845002					0.130099	0.854575
			0.130183	0.845305					0.130183	0.854262
			0.130219	0.844918					0.130219	0.853548
			0.130351	0.843566					0.130351	0.852964
			0.130527	0.843459					0.130527	0.852742
			0.130583	0.843843					0.130583	0.852398
			0.130763	0.843558					0.130763	0.851215
			0.13089	0.843336					0.13089	0.849983
			0.131042	0.844026					0.131042	0.849522
			0.131109	0.843645					0.131109	0.849457
			0.13126	0.843737					0.13126	0.849363
			0.131352	0.84341					0.131352	0.848948
			0.131459	0.844153					0.131459	0.849203
			0.131657	0.843192					0.131657	0.849292
			0.131712	0.842765					0.131712	0.849544
			0.131776	0.841778					0.131776	0.849317
			0.131847	0.841408					0.131847	0.849427
			0.132108	0.841739					0.132108	0.849112
			0.132336	0.841382					0.132336	0.848421
			0.132533	0.840752					0.132533	0.848464
			0.132588	0.839496					0.132588	0.848301
			0.132675	0.839776					0.132675	0.848154
			0.132833	0.839407					0.132833	0.847664
			0.13286	0.839841					0.13286	0.847425
			0.132951	0.839437					0.132951	0.847109
			0.133102	0.839051					0.133102	0.846515
			0.133252	0.837812					0.133252	0.846688
			0.13334	0.837057					0.13334	0.846597
			0.133495	0.836115					0.133495	0.846395
			0.133648	0.83611					0.133648	0.846425
			0.13374	0.836336					0.13374	0.84663
			0.133801	0.836129					0.133801	0.846487
			0.134032	0.834844					0.134032	0.846938
			0.134032	0.836218					0.134032	0.846067
			0.134103	0.833832					0.134103	0.846304
			0.13422	0.832688					0.13422	0.845766
			0.134355	0.832101					0.134355	0.846033
			0.13442	0.831447					0.13442	0.846202
			0.134563	0.831113					0.134563	0.846161
			0.134775	0.830425					0.134775	0.846354
			0.134904	0.829785					0.134904	0.84604
			0.134956	0.828951					0.134956	0.846521
			0.135065	0.828576					0.135065	0.84608
			0.135194	0.827104					0.135194	0.845924
			0.135222	0.82732					0.135222	0.846215
			0.135374	0.826838					0.135374	0.846475
			0.135579	0.8266					0.135579	0.846205
			0.135653	0.825996					0.135653	0.847235
			0.135707	0.825827					0.135707	0.847067
			0.135865	0.82509					0.135865	0.847549
			0.136037	0.824568					0.136037	0.8469
			0.136059	0.824011					0.136059	0.847577
			0.136257	0.82426					0.136257	0.846918
			0.136346	0.822571					0.136346	0.846795
			0.136435	0.822212					0.136435	0.846082
			0.13649	0.82142					0.13649	0.846816
			0.136672	0.820673					0.136672	0.84637
			0.136771	0.820603					0.136771	0.846409
			0.136998	0.820486					0.136998	0.846334
			0.137148	0.819418					0.137148	0.846468
			0.13723	0.819045					0.13723	0.845984
			0.137392	0.818558					0.137392	0.845829
			0.137489	0.81833					0.137489	0.845638
			0.137526	0.817798					0.137526	0.845207
			0.137597	0.816812					0.137597	0.845421
			0.137806	0.816894					0.137806	0.845718
			0.137868	0.817671					0.137868	0.84556
			0.137943	0.816866					0.137943	0.845814
			0.138057	0.817914					0.138057	0.846603
			0.13817	0.818152					0.13817	0.846712
			0.138317	0.817637					0.138317	0.846382
			0.13834	0.816646					0.13834	0.84661
			0.138419	0.815817					0.138419	0.846728
			0.138622	0.815637					0.138622	0.846307
			0.138709	0.813646					0.138709	0.845609
			0.138795	0.813702					0.138795	0.84574
			0.138919	0.812857					0.138919	0.846145
			0.138998	0.813001					0.138998	0.846069
			0.13911	0.813013					0.13911	0.846588
			0.139327	0.813087					0.139327	0.846852
			0.139425	0.812505					0.139425	0.847517
			0.139466	0.812464					0.139466	0.848035
			0.139559	0.811631					0.139559	0.848103
			0.139709	0.811799					0.139709	0.84782
			0.139746	0.810889					0.139746	0.847469
			0.139817	0.810896					0.139817	0.8478
			0.139929	0.812057					0.139929	0.847387
			0.140174	0.811751					0.140174	0.847466
			0.140249	0.811041					0.140249	0.84748
			0.140305	0.81128					0.140305	0.847347
			0.140394	0.810952					0.140394	0.846926
			0.140527	0.811456					0.140527	0.846892
			0.140598	0.810592					0.140598	0.847214
			0.140846	0.810655					0.140846	0.847241
			0.140861	0.810615					0.140861	0.847289
			0.140902	0.810819					0.140902	0.846977
			0.141064	0.810471					0.141064	0.846544
			0.141234	0.810633					0.141234	0.846056
			0.141323	0.810894					0.141323	0.845345
			0.141485	0.810282					0.141485	0.845439
			0.141633	0.810364					0.141633	0.844779
			0.141692	0.810348					0.141692	0.84463
			0.141732	0.810256					0.141732	0.844586
			0.141894	0.810808					0.141894	0.844785
			0.141967	0.810273					0.141967	0.844647
			0.142052	0.810257					0.142052	0.844635
			0.142081	0.810137					0.142081	0.844028
			0.142243	0.810365					0.142243	0.844211
			0.142327	0.810847					0.142327	0.844951
			0.142433	0.810354					0.142433	0.845102
			0.142517	0.810549					0.142517	0.845535
			0.142642	0.810273					0.142642	0.845845
			0.142722	0.810107					0.142722	0.846854
			0.142791	0.809963					0.142791	0.846751
			0.142986	0.810615					0.142986	0.846371
			0.143117	0.810217					0.143117	0.846382
			0.143213	0.811692					0.143213	0.845641
			0.143375	0.81139					0.143375	0.844709
			0.143429	0.811408					0.143429	0.844145
			0.143474	0.811037					0.143474	0.843954
			0.143616	0.811371					0.143616	0.843476
			0.143827	0.81233					0.143827	0.843328
			0.143883	0.812156					0.143883	0.842934
			0.143883	0.811798					0.143883	0.843125
			0.144048	0.812673					0.144048	0.842839
			0.144154	0.812221					0.144154	0.843249
			0.144213	0.81204					0.144213	0.842773
			0.144394	0.812251					0.144394	0.842178
			0.144516	0.813785					0.144516	0.842023
			0.144526	0.81461					0.144526	0.841822
			0.144641	0.814656					0.144641	0.841412
			0.144713	0.815046					0.144713	0.841786
			0.144828	0.81495					0.144828	0.841953
			0.144922	0.813882					0.144922	0.84202
			0.144966	0.814369					0.144966	0.841241
			0.145157	0.814487					0.145157	0.841154
			0.145236	0.814808					0.145236	0.840931
			0.145285	0.815					0.145285	0.840975
			0.145325	0.81596					0.145325	0.840657
			0.145371	0.816233					0.145371	0.840562
			0.145492	0.817192					0.145492	0.84005
			0.145636	0.817034					0.145636	0.840872
			0.145863	0.817546					0.145863	0.841059
			0.146022	0.817473					0.146022	0.840538
			0.146051	0.817971					0.146051	0.840336
			0.14613	0.818364					0.14613	0.839907
			0.14625	0.818012					0.14625	0.839539
			0.146309	0.818031					0.146309	0.839789
			0.146365	0.818264					0.146365	0.838969
			0.146474	0.817925					0.146474	0.838921
			0.146596	0.819304					0.146596	0.83867
			0.146665	0.818926					0.146665	0.838582
			0.146714	0.81823					0.146714	0.838327
			0.146827	0.818754					0.146827	0.838012
			0.147018	0.819128					0.147018	0.837909
			0.147079	0.819026					0.147079	0.838241
			0.147223	0.820512					0.147223	0.83773
			0.147374	0.820462					0.147374	0.836992
			0.147433	0.820151					0.147433	0.836787
			0.147525	0.820434					0.147525	0.835912
			0.147638	0.820449					0.147638	0.835417
			0.147709	0.82019					0.147709	0.835203
			0.147801	0.820568					0.147801	0.834967
			0.148035	0.821582					0.148035	0.834874
			0.148136	0.821989					0.148136	0.834939
			0.148175	0.822615					0.148175	0.834718
			0.148288	0.822378					0.148288	0.834419
			0.148432	0.822216					0.148432	0.833797
			0.148449	0.822542					0.148449	0.833672
			0.14852	0.821047					0.14852	0.833065
			0.14852	0.821433					0.14852	0.833316
			0.148698	0.820632					0.148698	0.832885
			0.148783	0.821662					0.148783	0.832281
			0.148849	0.821218					0.148849	0.832272
			0.148919	0.820603					0.148919	0.832293
			0.148989	0.820945					0.148989	0.832651
			0.149147	0.821491					0.149147	0.83329
			0.14922	0.821959					0.14922	0.833031
			0.14922	0.821696					0.14922	0.832689
			0.149356	0.821421					0.149356	0.832583
			0.149482	0.821145					0.149482	0.83332
			0.149513	0.821488					0.149513	0.832528
			0.149604	0.822088					0.149604	0.831667
			0.149754	0.82277					0.149754	0.831539
			0.149841	0.823263					0.149841	0.831226
			0.150043	0.822815					0.150043	0.831125
			0.150195	0.823754					0.150195	0.831411
			0.150265	0.822693					0.150265	0.832312
			0.150265	0.822461					0.150265	0.831699
			0.150313	0.823243					0.150313	0.832284
			0.150449	0.823003					0.150449	0.831632
			0.150525	0.822448					0.150525	0.831323
			0.15056	0.82233					0.15056	0.830959
			0.150688	0.822873					0.150688	0.830707
			0.150857	0.823124					0.150857	0.830338
			0.150926	0.823192					0.150926	0.830541
			0.150995	0.824634					0.150995	0.830633
			0.151044	0.824846					0.151044	0.830001
			0.151175	0.825413					0.151175	0.830037
			0.151296	0.824508					0.151296	0.830499
			0.151488	0.824767					0.151488	0.830714
			0.151561	0.824985					0.151561	0.830562
			0.151588	0.824433					0.151588	0.830555
			0.151647	0.825604					0.151647	0.830477
			0.151736	0.825969					0.151736	0.830514
			0.151851	0.825722					0.151851	0.830576
			0.151904	0.825764					0.151904	0.830545
			0.151985	0.825288					0.151985	0.831065
			0.15215	0.825057					0.15215	0.831342
			0.152263	0.824332					0.152263	0.830533
			0.152333	0.82377					0.152333	0.830511
			0.152396	0.823787					0.152396	0.830086
			0.152531	0.823989					0.152531	0.82946
			0.152589	0.823597					0.152589	0.829303
			0.152673	0.822679					0.152673	0.82949
			0.152731	0.822302					0.152731	0.82924
			0.152939	0.823019					0.152939	0.828631
			0.153048	0.822063					0.153048	0.828682
			0.153101	0.822503					0.153101	0.828456
			0.153161	0.822461					0.153161	0.828264
			0.153267	0.823004					0.153267	0.828292
			0.153315	0.822398					0.153315	0.828212
			0.153356	0.822742					0.153356	0.828419
			0.153527	0.823718					0.153527	0.828084
			0.153611	0.824118					0.153611	0.828926
			0.153688	0.822755					0.153688	0.828937
			0.153716	0.822427					0.153716	0.828385
			0.153877	0.822149					0.153877	0.828783
			0.15395	0.822031					0.15395	0.828551
			0.15395	0.822575					0.15395	0.828872
			0.154014	0.822054					0.154014	0.828428
			0.154215	0.821783					0.154215	0.828076
			0.154359	0.82047					0.154359	0.827958
			0.154373	0.820043					0.154373	0.82781
			0.15443	0.821073					0.15443	0.827768
			0.154527	0.820408					0.154527	0.8281
			0.154626	0.821066					0.154626	0.828038
			0.154703	0.820702					0.154703	0.828465
			0.154871	0.820998					0.154871	0.828711
			0.154942	0.820116					0.154942	0.828793
			0.155009	0.819591					0.155009	0.829042
			0.155087	0.818982					0.155087	0.829582
			0.155177	0.818944					0.155177	0.828563
			0.155335	0.819227					0.155335	0.828526
			0.155383	0.819711					0.155383	0.829215
			0.155388	0.820156					0.155388	0.829466
			0.155627	0.820681					0.155627	0.829941
			0.155635	0.820884					0.155635	0.83068
			0.155698	0.821073					0.155698	0.830927
			0.155744	0.821117					0.155744	0.830358
			0.155841	0.821424					0.155841	0.830305
			0.155948	0.820223					0.155948	0.830127
			0.156035	0.819987					0.156035	0.830502
			0.156091	0.820485					0.156091	0.830245
			0.156232	0.819696					0.156232	0.831278
			0.156303	0.819948					0.156303	0.830985
			0.156383	0.819936					0.156383	0.830546
			0.156472	0.819519					0.156472	0.829686
			0.156619	0.81884					0.156619	0.830369
			0.156637	0.818236					0.156637	0.830006
			0.156639	0.817417					0.156639	0.830857
			0.156771	0.81714					0.156771	0.830997
			0.156965	0.817181					0.156965	0.831374
			0.156972	0.817393					0.156972	0.830932
			0.157058	0.816087					0.157058	0.831382
			0.157174	0.816034					0.157174	0.831431
			0.157283	0.81492					0.157283	0.831353
			0.157384	0.814725					0.157384	0.831592
			0.157384	0.814997					0.157384	0.831648
			0.157471	0.814618					0.157471	0.831923
			0.157632	0.814018					0.157632	0.831557
			0.157641	0.814087					0.157641	0.831278
			0.157715	0.813726					0.157715	0.831928
			0.157741	0.813283					0.157741	0.832512
			0.157935	0.814111					0.157935	0.83281
			0.158034	0.814227					0.158034	0.833435
			0.15827	0.815491					0.15827	0.833343
			0.158368	0.815316					0.158368	0.832804
			0.158395	0.815301					0.158395	0.833476
			0.15847	0.814681					0.15847	0.833759
			0.158576	0.815558					0.158576	0.835013
			0.158622	0.816243					0.158622	0.834561
			0.158622	0.816365					0.158622	0.834485
			0.158687	0.816035					0.158687	0.83437
			0.158763	0.816045					0.158763	0.834413
			0.158925	0.815634					0.158925	0.834332
			0.158971	0.815923					0.158971	0.834359
			0.159076	0.815171					0.159076	0.833515
			0.159114	0.814973					0.159114	0.833201
			0.159193	0.815208					0.159193	0.832093
			0.159319	0.8151					0.159319	0.832208
			0.15936	0.815516					0.15936	0.832339
			0.159415	0.816354					0.159415	0.832284
			0.159603	0.816542					0.159603	0.832716
			0.159668	0.815965					0.159668	0.832242
			0.159714	0.815619					0.159714	0.832148
			0.159799	0.814862					0.159799	0.831196
			0.159894	0.813767					0.159894	0.831225
			0.159931	0.813721					0.159931	0.832352
			0.160014	0.812737					0.160014	0.832057
			0.16021	0.813125					0.16021	0.832359
			0.160257	0.812598					0.160257	0.831425
			0.160337	0.812519					0.160337	0.831283
			0.160338	0.813462					0.160338	0.83136
			0.160366	0.811982					0.160366	0.831652
			0.160481	0.811395					0.160481	0.831591
			0.160582	0.811941					0.160582	0.831654
			0.1606	0.811685					0.1606	0.832374
			0.160663	0.811619					0.160663	0.832117
			0.160673	0.811072					0.160673	0.831843
			0.160872	0.811449					0.160872	0.831841
			0.160976	0.810934					0.160976	0.8317
			0.16106	0.81059					0.16106	0.831471
			0.161162	0.809738					0.161162	0.831475
			0.161261	0.809977					0.161261	0.831251
			0.161311	0.809104					0.161311	0.831401
			0.161451	0.809703					0.161451	0.83162
			0.161553	0.808814					0.161553	0.831356
			0.161553	0.808943					0.161553	0.831559
			0.16161	0.808495					0.16161	0.831678
			0.161715	0.808113					0.161715	0.832427
			0.161829	0.807853					0.161829	0.832423
			0.161913	0.808896					0.161913	0.832562
			0.162019	0.808168					0.162019	0.832262
			0.162202	0.807342					0.162202	0.832157
			0.162278	0.806584					0.162278	0.831079
			0.162308	0.806594					0.162308	0.831272
			0.162358	0.806657					0.162358	0.83138
			0.16249	0.80712					0.16249	0.830521
			0.16253	0.807537					0.16253	0.830048
			0.162599	0.806867					0.162599	0.830282
			0.162653	0.807165					0.162653	0.830882
			0.16279	0.807303					0.16279	0.831774
			0.162839	0.807974					0.162839	0.83172
			0.162914	0.808757					0.162914	0.832346
			0.162988	0.808543					0.162988	0.832987
			0.163047	0.808937					0.163047	0.832981
			0.163159	0.808543					0.163159	0.833008
			0.163237	0.808111					0.163237	0.833771
			0.163251	0.808163					0.163251	0.833493
			0.163478	0.809249					0.163478	0.833029
			0.163478	0.809107					0.163478	0.833258
			0.163529	0.80976					0.163529	0.832784
			0.163558	0.810285					0.163558	0.834192
			0.163633	0.810074					0.163633	0.834004
			0.163739	0.809756					0.163739	0.833935
			0.163797	0.80887					0.163797	0.834464
			0.163825	0.807941					0.163825	0.834268
			0.163989	0.807691					0.163989	0.833395
			0.164149	0.80714					0.164149	0.83289
			0.164195	0.807184					0.164195	0.833236
			0.164195	0.808027					0.164195	0.833305
			0.164257	0.807082					0.164257	0.833308
			0.164329	0.807187					0.164329	0.832906
			0.164433	0.806751					0.164433	0.832697
			0.164535	0.806553					0.164535	0.831792
			0.164726	0.80686					0.164726	0.83179
			0.164749	0.80754					0.164749	0.832145
			0.164793	0.806519					0.164793	0.832365
			0.164894	0.806857					0.164894	0.832619
			0.164976	0.806962					0.164976	0.832259
			0.165049	0.806673					0.165049	0.83178
			0.165131	0.806639					0.165131	0.831963
			0.165145	0.805717					0.165145	0.831354
			0.165194	0.805157					0.165194	0.831853
			0.165377	0.804492					0.165377	0.831348
			0.165381	0.803781					0.165381	0.831043
			0.165406	0.804258					0.165406	0.831217
			0.16546	0.804114					0.16546	0.830946
			0.165514	0.804182					0.165514	0.831229
			0.165696	0.804633					0.165696	0.831232
			0.165696	0.805772					0.165696	0.831176
			0.165779	0.805413					0.165779	0.831386
			0.165975	0.805388					0.165975	0.830837
			0.166057	0.805325					0.166057	0.830681
			0.166096	0.805527					0.166096	0.830603
			0.166197	0.805123					0.166197	0.830711
			0.166316	0.804331					0.166316	0.830827
			0.16635	0.805074					0.16635	0.830929
			0.166403	0.80545					0.166403	0.830775
			0.166486	0.805107					0.166486	0.830763
			0.166585	0.804806					0.166585	0.830059
			0.166667	0.804558					0.166667	0.829723
			0.166729	0.804797					0.166729	0.829697
			0.166794	0.804114					0.166794	0.82989
			0.166889	0.802756					0.166889	0.829295
			0.16695	0.802811					0.16695	0.830248
			0.167004	0.80281					0.167004	0.830075
			0.167028	0.802357					0.167028	0.829964
			0.167143	0.802472					0.167143	0.830491
			0.167262	0.802806					0.167262	0.83098
			0.167338	0.803461					0.167338	0.830176
			0.167344	0.803773					0.167344	0.830298
			0.167435	0.803419					0.167435	0.830118
			0.167496	0.803082					0.167496	0.829776
			0.167565	0.803043					0.167565	0.829926
			0.167609	0.803226					0.167609	0.830295
			0.167709	0.802965					0.167709	0.830997
			0.167839	0.803137					0.167839	0.83105
			0.16792	0.802965					0.16792	0.830286
			0.167973	0.803623					0.167973	0.830718
			0.168097	0.803278					0.168097	0.830223
			0.168195	0.804037					0.168195	0.830377
			0.16823	0.803547					0.16823	0.830664
			0.168273	0.803385					0.168273	0.830499
			0.168433	0.802648					0.168433	0.831025
			0.168505	0.802405					0.168505	0.831761
			0.16855	0.801946					0.16855	0.831896
			0.168649	0.801545					0.168649	0.830982
			0.16866	0.800783					0.16866	0.831074
			0.168749	0.801265					0.168749	0.831047
			0.168871	0.800973					0.168871	0.831226
			0.168919	0.800675					0.168919	0.831329
			0.169081	0.801199					0.169081	0.831976
			0.169123	0.802352					0.169123	0.832606
			0.169146	0.801501					0.169146	0.831869
			0.1692	0.802389					0.1692	0.831092
			0.169238	0.801582					0.169238	0.830799
			0.169351	0.802092					0.169351	0.830602
			0.169431	0.802954					0.169431	0.830248
			0.169469	0.803327					0.169469	0.830014
			0.169554	0.803312					0.169554	0.828752
			0.169724	0.803315					0.169724	0.828332
			0.169804	0.803229					0.169804	0.827729
			0.169815	0.803346					0.169815	0.828236
			0.169815	0.803723					0.169815	0.82842
			0.169892	0.804031					0.169892	0.828311
			0.170019	0.803871					0.170019	0.827828
			0.170045	0.804616					0.170045	0.828868
			0.170045	0.804277					0.170045	0.828154
			0.170096	0.803453					0.170096	0.829341
			0.170229	0.804053					0.170229	0.829654
			0.170341	0.803866					0.170341	0.82983
			0.17042	0.804758					0.17042	0.830051
			0.170472	0.80528					0.170472	0.829799
			0.170563	0.805085					0.170563	0.82963
			0.170699	0.804876					0.170699	0.829515
			0.170734	0.804897					0.170734	0.82984
			0.170802	0.80483					0.170802	0.830197
			0.170963	0.805681					0.170963	0.830611
			0.170963	0.806205					0.170963	0.829784
			0.171001	0.80558					0.171001	0.831123
			0.17108	0.805565					0.17108	0.831575
			0.171187	0.805076					0.171187	0.832008
			0.171248	0.805324					0.171248	0.831419
			0.171267	0.804846					0.171267	0.831514
			0.171312	0.804498					0.171312	0.831542
			0.171383	0.805399					0.171383	0.83096
			0.171555	0.805463					0.171555	0.830423
			0.171634	0.805881					0.171634	0.831404
			0.171648	0.806605					0.171648	0.831376
			0.171661	0.805934					0.171661	0.83091
			0.17174	0.806398					0.17174	0.83125
			0.171865	0.806203					0.171865	0.830717
			0.171889	0.806124					0.171889	0.830764
			0.171951	0.806519					0.171951	0.830862
			0.171956	0.806448					0.171956	0.831047
			0.172178	0.806526					0.172178	0.831233
			0.172248	0.805885					0.172248	0.83153
			0.17233	0.806057					0.17233	0.831352
			0.172343	0.805099					0.172343	0.831065
			0.172422	0.805263					0.172422	0.830947
			0.172481	0.805007					0.172481	0.831623
			0.17254	0.80493					0.17254	0.831119
			0.172662	0.805236					0.172662	0.831283
			0.172782	0.805929					0.172782	0.831305
			0.172824	0.806378					0.172824	0.830905
			0.172859	0.806646					0.172859	0.830979
			0.172905	0.807585					0.172905	0.830794
			0.17307	0.80759					0.17307	0.830304
			0.173155	0.807746					0.173155	0.830153
			0.173313	0.80715					0.173313	0.830334
			0.173431	0.805904					0.173431	0.830933
			0.173461	0.806833					0.173461	0.831921
			0.173461	0.805785					0.173461	0.831567
			0.173479	0.807202					0.173479	0.831838
			0.173557	0.807971					0.173557	0.832754
			0.173669	0.808887					0.173669	0.832681
			0.173693	0.809886					0.173693	0.832278
			0.173761	0.808757					0.173761	0.832415
			0.173859	0.808875					0.173859	0.832942
			0.173945	0.809005					0.173945	0.832717
			0.173986	0.807847					0.173986	0.833363
			0.173986	0.808245					0.173986	0.83312
			0.174029	0.807175					0.174029	0.833644
			0.174125	0.808117					0.174125	0.83358
			0.17425	0.809071					0.17425	0.834088
			0.17431	0.80863					0.17431	0.833895
			0.17436	0.809087					0.17436	0.834234
			0.174386	0.809409					0.174386	0.834453
			0.174579	0.809402					0.174579	0.834178
			0.174585	0.809303					0.174585	0.834262
			0.174588	0.808432					0.174588	0.834518
			0.174659	0.808328					0.174659	0.834382
			0.174723	0.808253					0.174723	0.834939
			0.174808	0.808671					0.174808	0.835423
			0.174878	0.808608					0.174878	0.835714
			0.17492	0.808919					0.17492	0.835347
			0.174958	0.808898					0.174958	0.835149
			0.17506	0.809162					0.17506	0.834884
			0.175179	0.80994					0.175179	0.835014
			0.175268	0.809711					0.175268	0.834475
			0.17533	0.810046					0.17533	0.834417
			0.175385	0.810168					0.175385	0.835058
			0.175478	0.811135					0.175478	0.83578
			0.175478	0.810864					0.175478	0.835433
			0.175524	0.812247					0.175524	0.835779
			0.175613	0.812486					0.175613	0.835444
			0.175761	0.812491					0.175761	0.835754
			0.175838	0.812985					0.175838	0.835773
			0.17588	0.813337					0.17588	0.835618
			0.175948	0.813689					0.175948	0.835363
			0.176025	0.813352					0.176025	0.835306
			0.176084	0.814338					0.176084	0.835009
			0.176146	0.813169					0.176146	0.834296
			0.176146	0.814097					0.176146	0.834242
			0.17629	0.813662					0.17629	0.834552
			0.176368	0.814242					0.176368	0.834765
			0.176386	0.815147					0.176386	0.834639
			0.176442	0.815348					0.176442	0.834616
			0.176484	0.815158					0.176484	0.835359
			0.17656	0.815448					0.17656	0.835366
			0.176637	0.815758					0.176637	0.835811
			0.176696	0.816117					0.176696	0.836498
			0.176878	0.815757					0.176878	0.837668
			0.176994	0.816112					0.176994	0.836838
			0.177035	0.816204					0.177035	0.836861
			0.17713	0.816615					0.17713	0.837656
			0.177241	0.817299					0.177241	0.837988
			0.177252	0.817698					0.177252	0.837881
			0.177285	0.817493					0.177285	0.838238
			0.177326	0.819024					0.177326	0.838694
			0.177326	0.819413					0.177326	0.838627
			0.177478	0.818613					0.177478	0.839108
			0.177546	0.818293					0.177546	0.839467
			0.177546	0.818757					0.177546	0.838777
			0.177606	0.817878					0.177606	0.839502
			0.177656	0.817917					0.177656	0.839495
			0.177693	0.817954					0.177693	0.839607
			0.177827	0.81765					0.177827	0.839907
			0.177913	0.817243					0.177913	0.839893
			0.177913	0.816665					0.177913	0.840546
			0.178082	0.816506					0.178082	0.840441
			0.178133	0.816836					0.178133	0.840382
			0.178189	0.817117					0.178189	0.840415
			0.17823	0.816924					0.17823	0.840349
			0.178324	0.817857					0.178324	0.841151
			0.1784	0.818665					0.1784	0.840921
			0.178425	0.81865					0.178425	0.841244
			0.17848	0.819097					0.17848	0.841724
			0.178644	0.819069					0.178644	0.842269
			0.178703	0.819085					0.178703	0.842327
			0.178751	0.818957					0.178751	0.842677
			0.17879	0.819328					0.17879	0.843168
			0.17879	0.819216					0.17879	0.842692
			0.1789	0.819762					0.1789	0.843378
			0.179009	0.821552					0.179009	0.843712
			0.179009	0.820771					0.179009	0.843583
			0.179069	0.821351					0.179069	0.843873
			0.179137	0.821971					0.179137	0.843199
			0.179293	0.821724					0.179293	0.843591
			0.179333	0.822536					0.179333	0.843565
			0.179374	0.822551					0.179374	0.844037
			0.179445	0.822502					0.179445	0.843655
			0.179487	0.822566					0.179487	0.843929
			0.179582	0.823448					0.179582	0.844227
			0.179663	0.82419					0.179663	0.844924
			0.179663	0.823359					0.179663	0.844324
			0.179737	0.824719					0.179737	0.844548
			0.179881	0.824102					0.179881	0.845504
			0.179888	0.824689					0.179888	0.845634
			0.179953	0.82503					0.179953	0.845583
			0.179966	0.825054					0.179966	0.84551
			0.180127	0.826521					0.180127	0.845613
			0.18017	0.827043					0.18017	0.845419
			0.180227	0.826477					0.180227	0.845332
			0.180403	0.826774					0.180403	0.84597
			0.18046	0.826523					0.18046	0.845837
			0.180507	0.826954					0.180507	0.845748
			0.180532	0.826392					0.180532	0.846611
			0.180564	0.827008					0.180564	0.847069
			0.180604	0.826645					0.180604	0.846979
			0.180662	0.826781					0.180662	0.847741
			0.180748	0.828558					0.180748	0.847046
			0.180766	0.82867					0.180766	0.847007
			0.18082	0.829285					0.18082	0.846985
			0.180936	0.829788					0.180936	0.847229
			0.180982	0.829687					0.180982	0.847952
			0.181039	0.829649					0.181039	0.847479
			0.181132	0.82873					0.181132	0.847942
			0.181181	0.829236					0.181181	0.848355
			0.181218	0.829126					0.181218	0.84816
			0.18131	0.829233					0.18131	0.847986
			0.181367	0.829727					0.181367	0.84796
			0.181396	0.830054					0.181396	0.848185
			0.181491	0.829899					0.181491	0.848537
			0.181612	0.829942					0.181612	0.848336
			0.181615	0.83074					0.181615	0.848097
			0.181683	0.830557					0.181683	0.848282
			0.181692	0.83099					0.181692	0.848453
			0.181784	0.831299					0.181784	0.848372
			0.181884	0.830901					0.181884	0.84914
			0.181899	0.831379					0.181899	0.850286
			0.181962	0.831502					0.181962	0.850803
			0.182068	0.831879					0.182068	0.850534
			0.182182	0.831723					0.182182	0.850443
			0.182239	0.83171					0.182239	0.851344
			0.182257	0.831964					0.182257	0.851713
			0.182274	0.83232					0.182274	0.851383
			0.182334	0.832145					0.182334	0.850806
			0.182471	0.833194					0.182471	0.850735
			0.182471	0.832269					0.182471	0.850891
			0.182543	0.832862					0.182543	0.850994
			0.182705	0.833638					0.182705	0.851038
			0.182774	0.833608					0.182774	0.851605
			0.182865	0.83382					0.182865	0.85237
			0.182914	0.83413					0.182914	0.852143
			0.182971	0.834536					0.182971	0.852632
			0.183062	0.834607					0.183062	0.853309
			0.183113	0.835537					0.183113	0.853709
			0.183113	0.835124					0.183113	0.853722
			0.183113	0.834154					0.183113	0.853412
			0.18325	0.835907					0.18325	0.853993
			0.183326	0.836177					0.183326	0.854364
			0.183338	0.836131					0.183338	0.854487
			0.183412	0.836583					0.183412	0.853883
			0.183477	0.836715					0.183477	0.85425
			0.183585	0.837263					0.183585	0.854597
			0.183625	0.837672					0.183625	0.854121
			0.183682	0.837822					0.183682	0.85448
			0.183756	0.837414					0.183756	0.854842
			0.183915	0.837669					0.183915	0.855163
			0.183965	0.836743					0.183965	0.855754
			0.183992	0.837483					0.183992	0.856341
			0.184065	0.837586					0.184065	0.85664
			0.184147	0.837454					0.184147	0.856925
			0.184178	0.838299					0.184178	0.857763
			0.184178	0.838168					0.184178	0.856985
			0.184218	0.838374					0.184218	0.858114
			0.184335	0.838322					0.184335	0.857997
			0.184411	0.838698					0.184411	0.858855
			0.184461	0.840035					0.184461	0.859077
			0.184461	0.839475					0.184461	0.858715
			0.184524	0.840563					0.184524	0.859276
			0.184589	0.841544					0.184589	0.859696
			0.184671	0.84235					0.184671	0.859947
			0.184747	0.842649					0.184747	0.860669
			0.184814	0.842013					0.184814	0.860708
			0.184814	0.842519					0.184814	0.860393
			0.184985	0.842689					0.184985	0.860665
			0.18504	0.842976					0.18504	0.861093
			0.185096	0.843413					0.185096	0.860597
			0.185096	0.843093					0.185096	0.860576
			0.185119	0.84356					0.185119	0.861058
			0.185209	0.844106					0.185209	0.861095
			0.185248	0.845139					0.185248	0.861703
			0.185307	0.846053					0.185307	0.861504
			0.185427	0.845401					0.185427	0.861362
			0.18558	0.845607					0.18558	0.861213
			0.18562	0.845673					0.18562	0.861126
			0.185658	0.845246					0.185658	0.861613
			0.185658	0.844777					0.185658	0.861314
			0.185724	0.845404					0.185724	0.862323
			0.185817	0.845227					0.185817	0.862441
			0.185869	0.845878					0.185869	0.863254
			0.185869	0.845997					0.185869	0.862711
			0.185934	0.846159					0.185934	0.863106
			0.185939	0.846227					0.185939	0.862683
			0.186025	0.846145					0.186025	0.862515
			0.186149	0.846145					0.186149	0.862863
			0.18615	0.846397					0.18615	0.862266
			0.186219	0.846919					0.186219	0.862549
			0.186259	0.847216					0.186259	0.862951
			0.186298	0.848138					0.186298	0.863799
			0.186396	0.847732					0.186396	0.863596
			0.186452	0.848474					0.186452	0.863712
			0.186499	0.848868					0.186499	0.8643
			0.186556	0.849353					0.186556	0.86441
			0.186687	0.849231					0.186687	0.864328
			0.186726	0.849152					0.186726	0.864133
			0.186782	0.849276					0.186782	0.864111
			0.186861	0.849385					0.186861	0.864008
			0.186988	0.849775					0.186988	0.864323
			0.186988	0.849886					0.186988	0.864277
			0.187027	0.848519					0.187027	0.864664
			0.187118	0.848407					0.187118	0.865165
			0.187278	0.848181					0.187278	0.865305
			0.187336	0.847591					0.187336	0.865182
			0.18737	0.847784					0.18737	0.864965
			0.187479	0.848188					0.187479	0.865385
			0.187545	0.849129					0.187545	0.86603
			0.187545	0.848528					0.187545	0.865613
			0.187545	0.848478					0.187545	0.865201
			0.187609	0.849116					0.187609	0.865973
			0.187614	0.849386					0.187614	0.866558
			0.187688	0.848772					0.187688	0.866724
			0.187797	0.849661					0.187797	0.867105
			0.187869	0.849008					0.187869	0.867093
			0.187916	0.848723					0.187916	0.867704
			0.187961	0.849327					0.187961	0.867958
			0.188037	0.849216					0.188037	0.868217
			0.188116	0.849319					0.188116	0.868815
			0.188169	0.849989					0.188169	0.868283
			0.188317	0.849889					0.188317	0.868545
			0.188377	0.850739					0.188377	0.869626
			0.188377	0.85075					0.188377	0.869423
			0.188377	0.850445					0.188377	0.868899
			0.188443	0.850775					0.188443	0.869322
			0.188481	0.850599					0.188481	0.869197
			0.18857	0.85079					0.18857	0.869301
			0.188592	0.851723					0.188592	0.86993
			0.188664	0.851805					0.188664	0.87016
			0.188732	0.851584					0.188732	0.87029
			0.188861	0.852148					0.188861	0.870658
			0.188929	0.852337					0.188929	0.870973
			0.18899	0.853039					0.18899	0.871592
			0.188999	0.85358					0.188999	0.871497
			0.189015	0.854203					0.189015	0.872118
			0.189068	0.854931					0.189068	0.871926
			0.189178	0.855492					0.189178	0.871583
			0.189255	0.856521					0.189255	0.871648
			0.18928	0.856149					0.18928	0.872385
			0.189442	0.856508					0.189442	0.872079
			0.189481	0.856503					0.189481	0.872561
			0.1895	0.857552					0.1895	0.87243
			0.189555	0.857377					0.189555	0.872533
			0.189619	0.857514					0.189619	0.872903
			0.18963	0.858533					0.18963	0.87331
			0.189734	0.857822					0.189734	0.873147
			0.189764	0.857511					0.189764	0.873139
			0.189825	0.858057					0.189825	0.873699
			0.189825	0.857502					0.189825	0.873246
			0.189956	0.857776					0.189956	0.874069
			0.190031	0.858136					0.190031	0.87358
			0.190031	0.858233					0.190031	0.873373
			0.190055	0.858681					0.190055	0.87349
			0.190099	0.858084					0.190099	0.874849
			0.190099	0.858861					0.190099	0.873955
			0.190198	0.858426					0.190198	0.874675
			0.190297	0.858553					0.190297	0.874551
			0.190318	0.858492					0.190318	0.87553
			0.190373	0.859393					0.190373	0.875126
			0.190581	0.859314					0.190581	0.874911
			0.190647	0.859302					0.190647	0.875189
			0.190647	0.859438					0.190647	0.875149
			0.190658	0.859133					0.190658	0.875441
			0.190715	0.858817					0.190715	0.875826
			0.190765	0.858422					0.190765	0.875506
			0.190844	0.858524					0.190844	0.875014
			0.190882	0.859097					0.190882	0.875009
			0.190953	0.858642					0.190953	0.874933
			0.19106	0.858073					0.19106	0.874686
			0.191125	0.858306					0.191125	0.874686
			0.19115	0.858252					0.19115	0.875295
			0.191229	0.858834					0.191229	0.874982
			0.191261	0.858784					0.191261	0.875323
			0.191376	0.858995					0.191376	0.874747
			0.191425	0.858802					0.191425	0.875185
			0.191466	0.859072					0.191466	0.875171
			0.191466	0.859756					0.191466	0.874969
			0.191613	0.85901					0.191613	0.875452
			0.19167	0.859926					0.19167	0.87605
			0.191703	0.859835					0.191703	0.876234
			0.191738	0.859652					0.191738	0.875593
			0.191781	0.859937					0.191781	0.875726
			0.191882	0.859653					0.191882	0.87591
			0.191942	0.860282					0.191942	0.875012
			0.191964	0.860559					0.191964	0.874852
			0.19201	0.86061					0.19201	0.875021
			0.192097	0.860759					0.192097	0.875153
			0.192192	0.860832					0.192192	0.875506
			0.192262	0.861198					0.192262	0.875643
			0.192281	0.861092					0.192281	0.875657
			0.192327	0.860627					0.192327	0.875725
			0.192365	0.860801					0.192365	0.875366
			0.192468	0.860877					0.192468	0.87508
			0.192484	0.861466					0.192484	0.875325
			0.192484	0.860544					0.192484	0.875111
			0.19252	0.861098					0.19252	0.87597
			0.192563	0.861624					0.192563	0.876326
			0.192712	0.861596					0.192712	0.876781
			0.192755	0.861413					0.192755	0.877072
			0.192801	0.860969					0.192801	0.87757
			0.192823	0.860895					0.192823	0.877693
			0.192874	0.861451					0.192874	0.877756
			0.19289	0.861879					0.19289	0.878182
			0.192988	0.862043					0.192988	0.87839
			0.193036	0.862072					0.193036	0.878612
			0.193093	0.86238					0.193093	0.879066
			0.193125	0.861958					0.193125	0.879434
			0.193287	0.861406					0.193287	0.87991
			0.193295	0.862042					0.193295	0.879723
			0.193344	0.862092					0.193344	0.879905
			0.193363	0.862001					0.193363	0.88065
			0.19346	0.862425					0.19346	0.881041
			0.193565	0.862531					0.193565	0.881368
			0.193624	0.862768					0.193624	0.881648
			0.193778	0.863053					0.193778	0.881458
			0.193834	0.863273					0.193834	0.881865
			0.193877	0.863678					0.193877	0.881549
			0.193915	0.863215					0.193915	0.8812
			0.193985	0.863912					0.193985	0.881009
			0.194077	0.864053					0.194077	0.881048
			0.194103	0.864368					0.194103	0.881427
			0.194125	0.86513					0.194125	0.881144
			0.19417	0.865373					0.19417	0.881002
			0.194225	0.86571					0.194225	0.88101
			0.194327	0.865786					0.194327	0.88151
			0.194372	0.866133					0.194372	0.882364
			0.194372	0.867238					0.194372	0.882267
			0.194402	0.866712					0.194402	0.882872
			0.19448	0.866512					0.19448	0.882693
			0.194509	0.867719					0.194509	0.882966
			0.194608	0.867876					0.194608	0.883508
			0.194686	0.867796					0.194686	0.883897
			0.194707	0.868318					0.194707	0.883975
			0.194707	0.868814					0.194707	0.8844
			0.194719	0.868552					0.194719	0.883938
			0.194897	0.868401					0.194897	0.883721
			0.194935	0.867967					0.194935	0.883875
			0.194974	0.867899					0.194974	0.883751
			0.195027	0.868097					0.195027	0.883916
			0.195073	0.868635					0.195073	0.884032
			0.195126	0.868718					0.195126	0.884019
			0.195175	0.868439					0.195175	0.883688
			0.195214	0.867422					0.195214	0.883582
			0.195326	0.867896					0.195326	0.883534
			0.195436	0.867686					0.195436	0.883837
			0.195505	0.867308					0.195505	0.883454
			0.195508	0.868167					0.195508	0.884942
			0.195508	0.868132					0.195508	0.884409
			0.19554	0.868118					0.19554	0.885412
			0.195691	0.868022					0.195691	0.884853
			0.195708	0.868113					0.195708	0.884617
			0.195708	0.868489					0.195708	0.884405
			0.195742	0.867681					0.195742	0.884626
			0.195775	0.867252					0.195775	0.884664
			0.195845	0.867818					0.195845	0.884139
			0.195975	0.867998					0.195975	0.883209
			0.196019	0.868146					0.196019	0.883239
			0.196088	0.867936					0.196088	0.882927
			0.196108	0.867604					0.196108	0.882235
			0.196168	0.867692					0.196168	0.881717
			0.196205	0.867809					0.196205	0.881966
			0.196274	0.867552					0.196274	0.881442
			0.196307	0.868264					0.196307	0.881319
			0.196401	0.867923					0.196401	0.88104
			0.196505	0.867359					0.196505	0.880394
			0.196506	0.867806					0.196506	0.880243
			0.196506	0.867686					0.196506	0.880088
			0.196564	0.867667					0.196564	0.88068
			0.196601	0.868213					0.196601	0.881134
			0.196678	0.868088					0.196678	0.88211
			0.196747	0.868657					0.196747	0.881721
			0.196771	0.868828					0.196771	0.881224
			0.196818	0.868328					0.196818	0.881365
			0.196923	0.868686					0.196923	0.880848
			0.197041	0.868796					0.197041	0.880977
			0.197102	0.868059					0.197102	0.881395
			0.197102	0.868723					0.197102	0.880901
			0.197162	0.868506					0.197162	0.882033
			0.1972	0.868647					0.1972	0.882079
			0.197292	0.868485					0.197292	0.881552
			0.197337	0.868982					0.197337	0.88123
			0.197367	0.869223					0.197367	0.881584
			0.197367	0.868896					0.197367	0.881342
			0.197439	0.868998					0.197439	0.881915
			0.197499	0.869137					0.197499	0.88226
			0.197556	0.868429					0.197556	0.883307
			0.197609	0.869042					0.197609	0.883502
			0.197678	0.869418					0.197678	0.883561
			0.197716	0.870073					0.197716	0.883775
			0.197829	0.87045					0.197829	0.883779
			0.197875	0.870951					0.197875	0.883967
			0.19793	0.871287					0.19793	0.884589
			0.198078	0.871467					0.198078	0.884779
			0.198092	0.871162					0.198092	0.886056
			0.198118	0.871353					0.198118	0.886369
			0.198158	0.87043					0.198158	0.886522
			0.198251	0.870712					0.198251	0.88624
			0.198323	0.870676					0.198323	0.886054
			0.198355	0.870521					0.198355	0.886317
			0.198362	0.871193					0.198362	0.886158
			0.19844	0.871681					0.19844	0.886591
			0.198565	0.871929					0.198565	0.886795
			0.198633	0.871811					0.198633	0.886788
			0.198683	0.872825					0.198683	0.886693
			0.198683	0.872213					0.198683	0.886899
			0.198698	0.873439					0.198698	0.887253
			0.198749	0.873227					0.198749	0.887642
			0.198829	0.873773					0.198829	0.887899
			0.19888	0.87484					0.19888	0.888339
			0.19888	0.874003					0.19888	0.888004
			0.198916	0.874892					0.198916	0.888328
			0.198967	0.876007					0.198967	0.887796
			0.199142	0.875484					0.199142	0.888144
			0.199153	0.875135					0.199153	0.887794
			0.199208	0.875421					0.199208	0.887563
			0.199278	0.874635					0.199278	0.888093
			0.199338	0.874865					0.199338	0.888301
			0.199399	0.87457					0.199399	0.888409
			0.199412	0.875001					0.199412	0.888887
			0.199469	0.875388					0.199469	0.889827
			0.199469	0.875817					0.199469	0.889417
			0.199501	0.874973					0.199501	0.889859
			0.19965	0.874803					0.19965	0.889845
			0.199665	0.874895					0.199665	0.890133
			0.199665	0.87458					0.199665	0.890072
			0.199707	0.875109					0.199707	0.890256
			0.19973	0.875426					0.19973	0.889428
			0.199762	0.874431					0.199762	0.889253
			0.199817	0.874898					0.199817	0.888682
			0.199926	0.875618					0.199926	0.888512
			0.199973	0.874692					0.199973	0.888584
			0.200085	0.875096					0.200085	0.888549
			0.200215	0.875045					0.200215	0.887951
			0.200252	0.874619					0.200252	0.887609
			0.200252	0.874017					0.200252	0.887532
			0.200304	0.87408					0.200304	0.887268
			0.200317	0.87438					0.200317	0.887385
			0.200385	0.874137					0.200385	0.887478
			0.200447	0.874728					0.200447	0.887636
			0.200455	0.874776					0.200455	0.887755
			0.200512	0.874007					0.200512	0.887244
			0.200632	0.874187					0.200632	0.887182
			0.200689	0.87421					0.200689	0.886888
			0.200725	0.873768					0.200725	0.887261
			0.200772	0.87459					0.200772	0.886991
			0.200788	0.874843					0.200788	0.886232
			0.200837	0.875044					0.200837	0.886445
			0.200902	0.874468					0.200902	0.886066
			0.200975	0.874505					0.200975	0.885382
			0.201032	0.873959					0.201032	0.885334
			0.201032	0.874228					0.201032	0.885206
			0.201032	0.87455					0.201032	0.884853
			0.201164	0.874162					0.201164	0.885373
			0.201226	0.874686					0.201226	0.884697
			0.201234	0.875393					0.201234	0.884366
			0.201291	0.874832					0.201291	0.88483
			0.201348	0.875154					0.201348	0.884937
			0.20142	0.874363					0.20142	0.884703
			0.201477	0.874193					0.201477	0.885201
			0.201485	0.875262					0.201485	0.885263
			0.201508	0.874876					0.201508	0.885466
			0.201633	0.874763					0.201633	0.885443
			0.201723	0.874737					0.201723	0.886082
			0.201744	0.873796					0.201744	0.88579
			0.201793	0.873414					0.201793	0.886222
			0.201814	0.873622					0.201814	0.886495
			0.201919	0.873123					0.201919	0.886877
			0.202002	0.872825					0.202002	0.886725
			0.202046	0.873052					0.202046	0.886603
			0.202067	0.873094					0.202067	0.885466
			0.202067	0.87235					0.202067	0.886496
			0.202187	0.873237					0.202187	0.885666
			0.20226	0.873128					0.20226	0.886217
			0.202297	0.873219					0.202297	0.886579
			0.202349	0.873107					0.202349	0.887057
			0.202389	0.872675					0.202389	0.88762
			0.202411	0.873224					0.202411	0.887452
			0.202493	0.872628					0.202493	0.88772
			0.202537	0.872866					0.202537	0.887715
			0.202582	0.872555					0.202582	0.888391
			0.202582	0.872851					0.202582	0.887943
			0.20259	0.872241					0.20259	0.889274
			0.20274	0.872307					0.20274	0.889672
			0.202775	0.872234					0.202775	0.889953
			0.202825	0.872847					0.202825	0.889391
			0.202892	0.872862					0.202892	0.88979
			0.202951	0.873804					0.202951	0.889402
			0.203018	0.873407					0.203018	0.889348
			0.203032	0.873532					0.203032	0.889523
			0.203056	0.873373					0.203056	0.890112
			0.203154	0.873546					0.203154	0.890265
			0.203289	0.873836					0.203289	0.890212
			0.203328	0.873326					0.203328	0.890416
			0.203353	0.874137					0.203353	0.889656
			0.203353	0.87388					0.203353	0.890292
			0.203416	0.874388					0.203416	0.889929
			0.203519	0.87539					0.203519	0.890328
			0.203545	0.875049					0.203545	0.88989
			0.203545	0.875954					0.203545	0.88999
			0.203577	0.876035					0.203577	0.89032
			0.203609	0.876462					0.203609	0.890735
			0.203683	0.876851					0.203683	0.890709
			0.203761	0.876672					0.203761	0.890464
			0.203828	0.876841					0.203828	0.89096
			0.203865	0.876839					0.203865	0.890917
			0.203889	0.876903					0.203889	0.891597
			0.203929	0.876908					0.203929	0.89116
			0.203988	0.877536					0.203988	0.891316
			0.204096	0.876802					0.204096	0.891219
			0.204121	0.877695					0.204121	0.891068
			0.204245	0.877322					0.204245	0.891258
			0.204312	0.876445					0.204312	0.891679
			0.204312	0.877462					0.204312	0.891194
			0.204324	0.876926					0.204324	0.891521
			0.204376	0.876573					0.204376	0.892064
			0.204376	0.876691					0.204376	0.891689
			0.204431	0.876832					0.204431	0.891918
			0.204504	0.876878					0.204504	0.891997
			0.204559	0.87677					0.204559	0.892224
			0.204625	0.876868					0.204625	0.891756
			0.20466	0.875829					0.20466	0.89167
			0.204776	0.876783					0.204776	0.891259
			0.204822	0.877543					0.204822	0.891475
			0.20486	0.876817					0.20486	0.891718
			0.204886	0.877458					0.204886	0.891509
			0.204928	0.876599					0.204928	0.891216
			0.204949	0.87716					0.204949	0.891308
			0.205045	0.877364					0.205045	0.891303
			0.205076	0.877543					0.205076	0.891148
			0.205083	0.877981					0.205083	0.891442
			0.20514	0.877064					0.20514	0.891462
			0.205195	0.877784					0.205195	0.891422
			0.205305	0.877533					0.205305	0.891259
			0.205331	0.877365					0.205331	0.891257
			0.2054	0.877295					0.2054	0.890747
			0.205458	0.877307					0.205458	0.890397
			0.205482	0.877796					0.205482	0.890657
			0.205541	0.877892					0.205541	0.890169
			0.205599	0.87815					0.205599	0.890025
			0.205648	0.878796					0.205648	0.889794
			0.205702	0.878284					0.205702	0.889577
			0.205804	0.878708					0.205804	0.889378
			0.205838	0.878438					0.205838	0.889835
			0.205838	0.878189					0.205838	0.889434
			0.205875	0.878481					0.205875	0.889826
			0.205926	0.877547					0.205926	0.889728
			0.206034	0.877303					0.206034	0.890001
			0.206091	0.877541					0.206091	0.889624
			0.206091	0.877019					0.206091	0.890125
			0.206126	0.876698					0.206126	0.889807
			0.206154	0.876323					0.206154	0.890066
			0.206304	0.876347					0.206304	0.889957
			0.206386	0.876296					0.206386	0.889673
			0.206407	0.875658					0.206407	0.890317
			0.206407	0.875926					0.206407	0.890238
			0.206407	0.876254					0.206407	0.889923
			0.20646	0.87588					0.20646	0.890227
			0.206525	0.875187					0.206525	0.890327
			0.206591	0.875205					0.206591	0.890924
			0.206596	0.876066					0.206596	0.890644
			0.206636	0.87502					0.206636	0.890905
			0.20666	0.874535					0.20666	0.89097
			0.206719	0.874236					0.206719	0.890904
			0.206818	0.873362					0.206818	0.890772
			0.206849	0.874112					0.206849	0.890596
			0.206849	0.874182					0.206849	0.891025
			0.206905	0.874188					0.206905	0.890731
			0.206975	0.874519					0.206975	0.890894
			0.207034	0.874535					0.207034	0.891573
			0.20711	0.875111					0.20711	0.891821
			0.207164	0.874861					0.207164	0.892515
			0.207164	0.87462					0.207164	0.892012
			0.20726	0.874518					0.20726	0.892891
			0.207352	0.874777					0.207352	0.893022
			0.207352	0.874415					0.207352	0.892826
			0.207392	0.874711					0.207392	0.893206
			0.207415	0.874842					0.207415	0.893088
			0.20743	0.873832					0.20743	0.893435
			0.207495	0.874851					0.207495	0.893529
			0.207545	0.874686					0.207545	0.893701
			0.207611	0.875442					0.207611	0.893826
			0.207666	0.875945					0.207666	0.893414
			0.207766	0.875898					0.207766	0.893354
			0.207829	0.876587					0.207829	0.893076
			0.207894	0.876339					0.207894	0.892417
			0.207917	0.877077					0.207917	0.892343
			0.207924	0.877237					0.207924	0.892403
			0.207999	0.877278					0.207999	0.892612
			0.208105	0.877296					0.208105	0.893032
			0.208105	0.87756					0.208105	0.892852
			0.208122	0.877073					0.208122	0.892505
			0.208177	0.877236					0.208177	0.892732
			0.208338	0.876983					0.208338	0.892966
			0.208356	0.877563					0.208356	0.892926
			0.208356	0.878272					0.208356	0.892748
			0.208408	0.877879					0.208408	0.89321
			0.208428	0.878083					0.208428	0.892875
			0.208481	0.878062					0.208481	0.892945
			0.208518	0.878509					0.208518	0.893252
			0.208598	0.877908					0.208598	0.893623
			0.208625	0.878274					0.208625	0.893529
			0.208668	0.877743					0.208668	0.89348
			0.208757	0.878098					0.208757	0.893313
			0.208856	0.878497					0.208856	0.89375
			0.20887	0.878965					0.20887	0.89399
			0.208918	0.879481					0.208918	0.893831
			0.208918	0.879379					0.208918	0.893908
			0.20894	0.879283					0.20894	0.8945
			0.209012	0.878755					0.209012	0.894838
			0.20907	0.878886					0.20907	0.895171
			0.209135	0.879096					0.209135	0.895507
			0.209201	0.878145					0.209201	0.896025
			0.209341	0.877783					0.209341	0.896507
			0.209389	0.877637					0.209389	0.896816
			0.209417	0.877662					0.209417	0.896835
			0.20946	0.877971					0.20946	0.897121
			0.20951	0.877862					0.20951	0.897241
			0.209597	0.877889					0.209597	0.897089
			0.209604	0.879051					0.209604	0.896747
			0.209604	0.878417					0.209604	0.896655
			0.209652	0.879009					0.209652	0.897318
			0.209666	0.879386					0.209666	0.897291
			0.209683	0.878915					0.209683	0.897681
			0.209824	0.87879					0.209824	0.897533
			0.209852	0.879712					0.209852	0.897602
			0.209876	0.879737					0.209876	0.897709
			0.209914	0.880061					0.209914	0.898025
			0.209965	0.879825					0.209965	0.897629
			0.209976	0.879888					0.209976	0.897466
			0.210058	0.880252					0.210058	0.897616
			0.210122	0.879926					0.210122	0.897474
			0.210163	0.880394					0.210163	0.897953
			0.210163	0.880215					0.210163	0.897815
			0.21019	0.880206					0.21019	0.898037
			0.21034	0.881059					0.21034	0.897701
			0.21036	0.881246					0.21036	0.897786
			0.210424	0.881269					0.210424	0.89779
			0.210472	0.881154					0.210472	0.897452
			0.210528	0.881191					0.210528	0.897509
			0.210548	0.882654					0.210548	0.897505
			0.210596	0.881488					0.210596	0.897533
			0.210596	0.881445					0.210596	0.897398
			0.210603	0.881535					0.210603	0.897836
			0.210658	0.881245					0.210658	0.898042
			0.21077	0.882034					0.21077	0.898289
			0.21081	0.88197					0.21081	0.897809
			0.210875	0.881388					0.210875	0.898116
			0.210906	0.882119					0.210906	0.897999
			0.210906	0.882352					0.210906	0.89819
			0.210907	0.881922					0.210907	0.898428
			0.210967	0.882417					0.210967	0.898838
			0.211054	0.882431					0.211054	0.899015
			0.211091	0.882057					0.211091	0.899059
			0.211095	0.882374					0.211095	0.89946
			0.211153	0.883065					0.211153	0.899724
			0.21129	0.882849					0.21129	0.9004
			0.211338	0.882332					0.211338	0.900622
			0.211359	0.882029					0.211359	0.901096
			0.211408	0.882407					0.211408	0.90088
			0.211461	0.882608					0.211461	0.900463
			0.211475	0.881972					0.211475	0.900984
			0.211539	0.882468					0.211539	0.901059
			0.211603	0.881997					0.211603	0.901184
			0.211646	0.882739					0.211646	0.901223
			0.211646	0.881939					0.211646	0.901208
			0.211713	0.88201					0.211713	0.901324
			0.21182	0.882612					0.21182	0.901201
			0.211831	0.882907					0.211831	0.900998
			0.211831	0.882449					0.211831	0.901358
			0.211874	0.883057					0.211874	0.900958
			0.211908	0.881865					0.211908	0.900831
			0.212035	0.882574					0.212035	0.900561
			0.212077	0.882416					0.212077	0.900643
			0.212093	0.882184					0.212093	0.900507
			0.212138	0.881969					0.212138	0.900339
			0.21228	0.882635					0.21228	0.90003
			0.212336	0.882842					0.212336	0.899793
			0.212384	0.882684					0.212384	0.899413
			0.212388	0.884333					0.212388	0.899435
			0.212451	0.883421					0.212451	0.899055
			0.21253	0.883372					0.21253	0.898551
			0.212568	0.882231					0.212568	0.898106
			0.212589	0.882399					0.212589	0.89805
			0.212629	0.882756					0.212629	0.897591
			0.212637	0.882892					0.212637	0.897424
			0.212752	0.882644					0.212752	0.897634
			0.21279	0.882991					0.21279	0.897847
			0.212839	0.882905					0.212839	0.897539
			0.212903	0.88276					0.212903	0.897232
			0.212936	0.882586					0.212936	0.896803
			0.212939	0.883172					0.212939	0.896534
			0.213032	0.883822					0.213032	0.896809
			0.213059	0.884096					0.213059	0.896765
			0.213119	0.882474					0.213119	0.89695
			0.213119	0.883547					0.213119	0.896882
			0.213167	0.882838					0.213167	0.896842
			0.213303	0.883591					0.213303	0.89777
			0.213303	0.884026					0.213303	0.897059
			0.213341	0.883251					0.213341	0.897394
			0.213364	0.883734					0.213364	0.897885
			0.213364	0.883459					0.213364	0.897842
			0.213365	0.884218					0.213365	0.897921
			0.213451	0.884332					0.213451	0.8978
			0.213499	0.884688					0.213499	0.898014
			0.213547	0.88474					0.213547	0.897943
			0.213547	0.884759					0.213547	0.898114
			0.213597	0.884459					0.213597	0.898425
			0.213654	0.883957					0.213654	0.898968
			0.213785	0.884822					0.213785	0.898656
			0.213834	0.88443					0.213834	0.898384
			0.213852	0.884528					0.213852	0.898595
			0.213878	0.88451					0.213878	0.898731
			0.213913	0.884999					0.213913	0.898692
			0.213974	0.886003					0.213974	0.898726
			0.214035	0.886984					0.214035	0.899062
			0.214085	0.886476					0.214085	0.899391
			0.214171	0.887394					0.214171	0.899662
			0.214272	0.887121					0.214272	0.899657
			0.214321	0.887687					0.214321	0.899712
			0.214355	0.887548					0.214355	0.900225
			0.2144	0.887241					0.2144	0.900377
			0.21445	0.88773					0.21445	0.900161
			0.214489	0.888134					0.214489	0.90074
			0.214538	0.888542					0.214538	0.900691
			0.214582	0.888577					0.214582	0.90054
			0.214582	0.888658					0.214582	0.900765
			0.214615	0.888554					0.214615	0.900596
			0.214752	0.889681					0.214752	0.900445
			0.214765	0.890846					0.214765	0.90087
			0.214765	0.890319					0.214765	0.900859
			0.214765	0.889536					0.214765	0.900804
			0.214822	0.890674					0.214822	0.90125
			0.214825	0.891598					0.214825	0.90098
			0.214859	0.891963					0.214859	0.90089
			0.214922	0.892414					0.214922	0.90039
			0.215007	0.892169					0.215007	0.900549
			0.215019	0.892498					0.215019	0.901049
			0.215068	0.892998					0.215068	0.901461
			0.215248	0.893598					0.215248	0.902226
			0.215283	0.893764					0.215283	0.90269
			0.21531	0.892719					0.21531	0.902987
			0.215319	0.893349					0.215319	0.903564
			0.215371	0.892959					0.215371	0.903972
			0.215457	0.892929					0.215457	0.904061
			0.215492	0.892247					0.215492	0.904831
			0.215492	0.891811					0.215492	0.904275
			0.215492	0.892938					0.215492	0.904639
			0.215515	0.892807					0.215515	0.905129
			0.215552	0.892499					0.215552	0.905557
			0.215595	0.891683					0.215595	0.905674
			0.215673	0.891737					0.215673	0.905999
			0.215699	0.891816					0.215699	0.906712
			0.215734	0.891639					0.215734	0.906735
			0.215764	0.891908					0.215764	0.906979
			0.215813	0.89121					0.215813	0.90693
			0.215911	0.890973					0.215911	0.906542
			0.215975	0.891246					0.215975	0.906122
			0.21603	0.891676					0.21603	0.906118
			0.216035	0.890688					0.216035	0.906203
			0.216035	0.891256					0.216035	0.905711
			0.216178	0.890899					0.216178	0.906289
			0.216216	0.8905					0.216216	0.906476
			0.216254	0.890581					0.216254	0.905949
			0.216277	0.890961					0.216277	0.905841
			0.21632	0.890719					0.21632	0.905884
			0.216382	0.890826					0.216382	0.905538
			0.21643	0.890739					0.21643	0.905033
			0.216464	0.890894					0.216464	0.9048
			0.216518	0.890925					0.216518	0.904632
			0.216627	0.890385					0.216627	0.904949
			0.216677	0.890326					0.216677	0.904954
			0.216698	0.890981					0.216698	0.904714
			0.216757	0.891117					0.216757	0.904491
			0.216761	0.891184					0.216761	0.903736
			0.216824	0.89168					0.216824	0.903487
			0.216901	0.891726					0.216901	0.902966
			0.216939	0.890984					0.216939	0.903005
			0.216939	0.891181					0.216939	0.902997
			0.21699	0.891375					0.21699	0.902994
			0.216999	0.89011					0.216999	0.902422
			0.217053	0.890635					0.217053	0.902398
			0.217177	0.891366					0.217177	0.902421
			0.217179	0.892362					0.217179	0.902338
			0.217184	0.892189					0.217184	0.902656
			0.217239	0.891987					0.217239	0.902685
			0.217292	0.891709					0.217292	0.90207
			0.217299	0.892384					0.217299	0.902032
			0.217307	0.892388					0.217307	0.901758
			0.217384	0.892385					0.217384	0.901552
			0.217439	0.892738					0.217439	0.901472
			0.217479	0.893121					0.217479	0.901844
			0.217479	0.893165					0.217479	0.901497
			0.217547	0.893029					0.217547	0.901159
			0.217643	0.892662					0.217643	0.901123
			0.217659	0.894028					0.217659	0.900924
			0.217678	0.894987					0.217678	0.900829
			0.217719	0.894854					0.217719	0.900676
			0.21775	0.893939					0.21775	0.900441
			0.217818	0.894517					0.217818	0.899864
			0.217898	0.895062					0.217898	0.899849
			0.217908	0.895148					0.217908	0.899423
			0.217983	0.895151					0.217983	0.899007
			0.218121	0.895226					0.218121	0.89891
			0.21814	0.895378					0.21814	0.899261
			0.218197	0.89496					0.218197	0.898997
			0.218197	0.895202					0.218197	0.899061
			0.218197	0.895223					0.218197	0.899108
			0.218238	0.894389					0.218238	0.899198
			0.218272	0.895475					0.218272	0.898959
			0.218363	0.894783					0.218363	0.899479
			0.218376	0.895446					0.218376	0.899333
			0.218398	0.896338					0.218398	0.899325
			0.218436	0.896379					0.218436	0.899292
			0.218547	0.897001					0.218547	0.89951
			0.218577	0.896603					0.218577	0.899696
			0.218615	0.896343					0.218615	0.89914
			0.21867	0.896746					0.21867	0.899119
			0.218675	0.896164					0.218675	0.898806
			0.21872	0.896511					0.21872	0.899076
			0.218768	0.896696					0.218768	0.899032
			0.21883	0.897337					0.21883	0.899261
			0.218863	0.897822					0.218863	0.899177
			0.218913	0.897619					0.218913	0.89934
			0.218986	0.897578					0.218986	0.899248
			0.219091	0.898665					0.219091	0.899641
			0.219091	0.898158					0.219091	0.899117
			0.219142	0.899044					0.219142	0.89968
			0.219214	0.899948					0.219214	0.899775
			0.21927	0.899169					0.21927	0.900284
			0.219292	0.899665					0.219292	0.900293
			0.219329	0.900093					0.219329	0.901708
			0.219329	0.900311					0.219329	0.900958
			0.219387	0.90071					0.219387	0.902012
			0.219423	0.899706					0.219423	0.902095
			0.219556	0.899584					0.219556	0.902254
			0.219594	0.899637					0.219594	0.902726
			0.219626	0.900163					0.219626	0.903689
			0.219626	0.900388					0.219626	0.903186
			0.219654	0.900487					0.219654	0.903732
			0.219686	0.899656					0.219686	0.90347
			0.219778	0.899049					0.219778	0.903708
			0.219804	0.899058					0.219804	0.903737
			0.219841	0.899181					0.219841	0.90366
			0.219864	0.899072					0.219864	0.904361
			0.219864	0.899433					0.219864	0.904079
			0.219866	0.899502					0.219866	0.903983
			0.220021	0.899866					0.220021	0.904441
			0.220069	0.899541					0.220069	0.904763
			0.220116	0.899355					0.220116	0.9048
			0.22016	0.899001					0.22016	0.904651
			0.220187	0.899279					0.220187	0.905009
			0.220249	0.899213					0.220249	0.904912
			0.220278	0.899134					0.220278	0.904144
			0.220291	0.899342					0.220291	0.904343
			0.220338	0.899361					0.220338	0.904697
			0.220338	0.898981					0.220338	0.904398
			0.220433	0.898561					0.220433	0.905033
			0.220515	0.898659					0.220515	0.905314
			0.220515	0.897843					0.220515	0.905327
			0.220535	0.898672					0.220535	0.90516
			0.220574	0.898713					0.220574	0.904944
			0.220599	0.898123					0.220599	0.905103
			0.220682	0.898774					0.220682	0.90496
			0.22075	0.8982					0.22075	0.904866
			0.220751	0.89804					0.220751	0.905275
			0.220786	0.898486					0.220786	0.904972
			0.220885	0.898351					0.220885	0.905154
			0.221005	0.898767					0.221005	0.905044
			0.221046	0.899277					0.221046	0.905143
			0.221046	0.898147					0.221046	0.905261
			0.221046	0.898604					0.221046	0.905325
			0.221102	0.899662					0.221102	0.90454
			0.221132	0.899658					0.221132	0.904341
			0.221194	0.899822					0.221194	0.904331
			0.221223	0.899349					0.221223	0.904626
			0.22125	0.899246					0.22125	0.904835
			0.221285	0.899862					0.221285	0.905226
			0.2214	0.899745					0.2214	0.904965
			0.221448	0.899928					0.221448	0.90456
			0.221459	0.900241					0.221459	0.904578
			0.221459	0.899779					0.221459	0.904481
			0.221472	0.900189					0.221472	0.904823
			0.221526	0.899922					0.221526	0.904553
			0.221577	0.899848					0.221577	0.904704
			0.221631	0.899795					0.221631	0.904093
			0.221724	0.900435					0.221724	0.90364
			0.221753	0.900542					0.221753	0.903416
			0.221753	0.901436					0.221753	0.903445
			0.221753	0.900977					0.221753	0.903746
			0.221848	0.900827					0.221848	0.903646
			0.221929	0.901236					0.221929	0.903007
			0.221929	0.900912					0.221929	0.902945
			0.221929	0.900654					0.221929	0.903581
			0.221929	0.901113					0.221929	0.903327
			0.221987	0.901636					0.221987	0.902671
			0.221992	0.900884					0.221992	0.902435
			0.222047	0.900461					0.222047	0.902432
			0.222105	0.900808					0.222105	0.903027
			0.222164	0.901019					0.222164	0.902671
			0.222219	0.901054					0.222219	0.902589
			0.222239	0.9012					0.222239	0.902485
			0.22234	0.901455					0.22234	0.903679
			0.222395	0.901882					0.222395	0.903648
			0.222456	0.901607					0.222456	0.903725
			0.222475	0.90153					0.222475	0.90383
			0.222516	0.900914					0.222516	0.903872
			0.222545	0.901674					0.222545	0.90331
			0.222627	0.90223					0.222627	0.903377
			0.222633	0.902861					0.222633	0.903022
			0.222655	0.90273					0.222655	0.902556
			0.222692	0.902751					0.222692	0.902418
			0.22273	0.903131					0.22273	0.902296
			0.222867	0.903343					0.222867	0.901952
			0.222913	0.902826					0.222913	0.9018
			0.22296	0.903007					0.22296	0.901339
			0.222985	0.903035					0.222985	0.901559
			0.223043	0.903139					0.223043	0.901526
			0.223098	0.902489					0.223098	0.901664
			0.223116	0.902403					0.223116	0.901752
			0.223159	0.902547					0.223159	0.901065
			0.223159	0.903255					0.223159	0.901456
			0.223159	0.903228					0.223159	0.901391
			0.223289	0.90208					0.223289	0.901154
			0.223335	0.901973					0.223335	0.901367
			0.22335	0.902794					0.22335	0.900993
			0.223393	0.901884					0.223393	0.901162
			0.223393	0.902322					0.223393	0.901599
			0.223415	0.901401					0.223415	0.901497
			0.223528	0.90127					0.223528	0.901467
			0.223568	0.901288					0.223568	0.901582
			0.223611	0.901578					0.223611	0.901542
			0.223749	0.900509					0.223749	0.901006
			0.223801	0.899859					0.223801	0.900892
			0.223809	0.90009					0.223809	0.900361
			0.223859	0.900088					0.223859	0.900358
			0.223869	0.900043					0.223869	0.900073
			0.223918	0.899868					0.223918	0.900242
			0.223973	0.899374					0.223973	0.900257
			0.224034	0.899139					0.224034	0.900269
			0.224034	0.898696					0.224034	0.900349
			0.224034	0.899729					0.224034	0.900207
			0.224071	0.899279					0.224071	0.900096
			0.224092	0.899628					0.224092	0.900279
			0.22419	0.898713					0.22419	0.900661
			0.224246	0.898529					0.224246	0.900433
			0.224267	0.898426					0.224267	0.900272
			0.224322	0.898287					0.224322	0.900284
			0.224369	0.898064					0.224369	0.899992
			0.224383	0.897509					0.224383	0.900199
			0.224397	0.897335					0.224397	0.900169
			0.224485	0.897517					0.224485	0.900408
			0.224539	0.897329					0.224539	0.900224
			0.224557	0.896804					0.224557	0.900073
			0.224557	0.897159					0.224557	0.900028
			0.224632	0.896644					0.224632	0.90013
			0.224731	0.896848					0.224731	0.900247
			0.224731	0.896561					0.224731	0.900169
			0.224748	0.896865					0.224748	0.90023
			0.224789	0.897049					0.224789	0.900135
			0.224811	0.896327					0.224811	0.900229
			0.224871	0.896667					0.224871	0.900419
			0.224917	0.897051					0.224917	0.900759
			0.224963	0.897224					0.224963	0.900857
			0.225008	0.897339					0.225008	0.900652
			0.225073	0.897297					0.225073	0.901153
			0.225137	0.897506					0.225137	0.900713
			0.225188	0.897847					0.225188	0.900888
			0.225249	0.89818					0.225249	0.901432
			0.225253	0.89882					0.225253	0.902391
			0.225253	0.898326					0.225253	0.902154
			0.225253	0.898384					0.225253	0.901845
			0.225302	0.898011					0.225302	0.902716
			0.225414	0.898126					0.225414	0.903383
			0.225426	0.898497					0.225426	0.904498
			0.225426	0.898164					0.225426	0.904156
			0.225426	0.897808					0.225426	0.90384
			0.225466	0.898343					0.225466	0.904564
			0.225485	0.898863					0.225485	0.904452
			0.225623	0.899292					0.225623	0.904784
			0.225657	0.899009					0.225657	0.905215
			0.225658	0.89899					0.225658	0.905474
			0.225715	0.898811					0.225715	0.906002
			0.225734	0.899418					0.225734	0.905744
			0.225773	0.899585					0.225773	0.905985
			0.225824	0.900098					0.225824	0.905582
			0.225871	0.900077					0.225871	0.905622
			0.225931	0.900835					0.225931	0.905683
			0.225946	0.900619					0.225946	0.906198
			0.22604	0.900568					0.22604	0.906417
			0.226117	0.900969					0.226117	0.906518
			0.226122	0.901769					0.226122	0.906421
			0.226177	0.901136					0.226177	0.906931
			0.226191	0.901568					0.226191	0.907167
			0.226265	0.902798					0.226265	0.907386
			0.226318	0.902429					0.226318	0.908718
			0.22635	0.902114					0.22635	0.909228
			0.226353	0.902029					0.226353	0.909724
			0.226407	0.902441					0.226407	0.908952
			0.226407	0.902557					0.226407	0.909474
			0.226547	0.902402					0.226547	0.90925
			0.226606	0.902008					0.226606	0.909656
			0.226637	0.901259					0.226637	0.909947
			0.226637	0.902141					0.226637	0.908157
			0.226656	0.901592					0.226656	0.907994
			0.226695	0.901889					0.226695	0.90783
			0.226719	0.901999					0.226719	0.907314
			0.226792	0.902234					0.226792	0.906688
			0.22681	0.901231					0.22681	0.906834
			0.22682	0.901376					0.22682	0.906189
			0.226867	0.901715					0.226867	0.90611
			0.226896	0.901986					0.226896	0.906278
			0.226982	0.902212					0.226982	0.905854
			0.227015	0.901391					0.227015	0.905586
			0.22704	0.901157					0.22704	0.905354
			0.227063	0.901119					0.227063	0.905293
			0.227137	0.900345					0.227137	0.905037
			0.227155	0.89943					0.227155	0.904238
			0.227155	0.900153					0.227155	0.904471
			0.227261	0.900107					0.227261	0.904201
			0.227311	0.899583					0.227311	0.903947
			0.227377	0.899409					0.227377	0.903952
			0.227499	0.899338					0.227499	0.903409
			0.227499	0.898443					0.227499	0.903845
			0.22755	0.899026					0.22755	0.903385
			0.227556	0.899461					0.227556	0.903108
			0.227557	0.898165					0.227557	0.902996
			0.227623	0.898275					0.227623	0.902486
			0.227671	0.898032					0.227671	0.902097
			0.227712	0.897876					0.227712	0.901924
			0.227728	0.897434					0.227728	0.901309
			0.227728	0.896919					0.227728	0.901956
			0.227776	0.896652					0.227776	0.901035
			0.227832	0.896913					0.227832	0.901534
			0.227953	0.896804					0.227953	0.901436
			0.227985	0.896583					0.227985	0.901352
			0.228014	0.897114					0.228014	0.901146
			0.228014	0.896372					0.228014	0.901237
			0.228028	0.896528					0.228028	0.901688
			0.228088	0.896866					0.228088	0.901216
			0.228181	0.896537					0.228181	0.900874
			0.228185	0.896399					0.228185	0.900568
			0.228209	0.895879					0.228209	0.901189
			0.228242	0.895723					0.228242	0.900832
			0.228242	0.896398					0.228242	0.901145
			0.228303	0.895286					0.228303	0.900767
			0.228403	0.895595					0.228403	0.900551
			0.228414	0.894685					0.228414	0.900794
			0.228414	0.895095					0.228414	0.900855
			0.228467	0.894269					0.228467	0.900603
			0.228526	0.894259					0.228526	0.900269
			0.228579	0.894407					0.228579	0.900242
			0.228638	0.89407					0.228638	0.900439
			0.228642	0.89355					0.228642	0.900096
			0.228699	0.893315					0.228699	0.900595
			0.228699	0.892981					0.228699	0.900163
			0.228714	0.893173					0.228714	0.90046
			0.228829	0.893273					0.228829	0.900705
			0.22887	0.893149					0.22887	0.900724
			0.22887	0.893099					0.22887	0.900774
			0.22887	0.892503					0.22887	0.90071
			0.228923	0.893094					0.228923	0.900829
			0.228927	0.892591					0.228927	0.901402
			0.229003	0.893263					0.229003	0.90142
			0.22911	0.893754					0.22911	0.901461
			0.229154	0.893472					0.229154	0.901813
			0.22916	0.893597					0.22916	0.902414
			0.229287	0.894325					0.229287	0.90225
			0.22936	0.893977					0.22936	0.902727
			0.229382	0.893594					0.229382	0.902348
			0.229435	0.893623					0.229435	0.902199
			0.229439	0.893665					0.229439	0.902514
			0.229526	0.894281					0.229526	0.902531
			0.229552	0.894222					0.229552	0.90274
			0.229552	0.894048					0.229552	0.902882
			0.229552	0.894258					0.229552	0.903109
			0.229578	0.893674					0.229578	0.902986
			0.22961	0.89435					0.22961	0.902626
			0.229723	0.894298					0.229723	0.903501
			0.229741	0.893955					0.229741	0.903613
			0.229779	0.894183					0.229779	0.904224
			0.229779	0.89378					0.229779	0.904055
			0.229824	0.894841					0.229824	0.904308
			0.229836	0.895081					0.229836	0.904169
			0.229878	0.894884					0.229878	0.903884
			0.229917	0.894934					0.229917	0.904043
			0.230001	0.894687					0.230001	0.904183
			0.230006	0.895381					0.230006	0.904778
			0.230055	0.894886					0.230055	0.905311
			0.230063	0.89486					0.230063	0.904987
			0.230141	0.895419					0.230141	0.904732
			0.230233	0.895748					0.230233	0.904844
			0.230277	0.895433					0.230277	0.905165
			0.230289	0.895265					0.230289	0.905279
			0.230311	0.895547					0.230311	0.905232
			0.23037	0.893608					0.23037	0.905333
			0.230403	0.893532					0.230403	0.903996
			0.230438	0.894211					0.230438	0.903299
			0.230469	0.894549					0.230469	0.903338
			0.230527	0.894434					0.230527	0.903613
			0.230637	0.89467					0.230637	0.903822
			0.230685	0.894343					0.230685	0.903478
			0.230698	0.895038					0.230698	0.903197
			0.230742	0.894825					0.230742	0.903127
			0.230742	0.895956					0.230742	0.9028
			0.230754	0.894998					0.230754	0.9034
			0.230798	0.895127					0.230798	0.902994
			0.230846	0.89522					0.230846	0.903071
			0.230911	0.896157					0.230911	0.903071
			0.230911	0.895503					0.230911	0.902795
			0.230942	0.895813					0.230942	0.903197
			0.230968	0.895398					0.230968	0.903216
			0.231069	0.894489					0.231069	0.902856
			0.231137	0.895006					0.231137	0.902386
			0.23116	0.894783					0.23116	0.902783
			0.231193	0.894879					0.231193	0.902447
			0.231234	0.894778					0.231234	0.902551
			0.23125	0.895036					0.23125	0.90302
			0.231281	0.895097					0.231281	0.90333
			0.23134	0.895592					0.23134	0.903178
			0.231392	0.895023					0.231392	0.903857
			0.231419	0.895505					0.231419	0.903525
			0.231419	0.895547					0.231419	0.903225
			0.231419	0.895909					0.231419	0.903448
			0.231441	0.895475					0.231441	0.903488
			0.231545	0.895454					0.231545	0.903493
			0.231588	0.894848					0.231588	0.903624
			0.231588	0.894873					0.231588	0.903685
			0.231622	0.894858					0.231622	0.903661
			0.231644	0.894914					0.231644	0.904342
			0.231682	0.895553					0.231682	0.904036
			0.231741	0.895798					0.231741	0.903491
			0.231813	0.895649					0.231813	0.90352
			0.231813	0.894893					0.231813	0.902973
			0.231813	0.895942					0.231813	0.903671
			0.231901	0.895289					0.231901	0.902497
			0.232013	0.894626					0.232013	0.902472
			0.232044	0.89532					0.232044	0.902052
			0.232094	0.893666					0.232094	0.901955
			0.232094	0.894618					0.232094	0.901587
			0.232094	0.894616					0.232094	0.90256
			0.232137	0.893108					0.232137	0.902074
			0.232199	0.892767					0.232199	0.902155
			0.232262	0.892559					0.232262	0.901351
			0.232262	0.892854					0.232262	0.901697
			0.232307	0.891962					0.232307	0.901274
			0.232318	0.89211					0.232318	0.901678
			0.232318	0.893171					0.232318	0.901113
			0.232341	0.892119					0.232341	0.900905
			0.232444	0.891734					0.232444	0.900907
			0.232489	0.891521					0.232489	0.900782
			0.232543	0.891817					0.232543	0.90056
			0.23259	0.891346					0.23259	0.900361
			0.232599	0.891532					0.232599	0.900185
			0.232635	0.891491					0.232635	0.900393
			0.232731	0.8917					0.232731	0.900723
			0.232767	0.89195					0.232767	0.900331
			0.232767	0.892096					0.232767	0.900655
			0.232915	0.891977					0.232915	0.900535
			0.232935	0.89171					0.232935	0.900418
			0.232935	0.892082					0.232935	0.900409
			0.232942	0.892421					0.232942	0.900339
			0.232991	0.892082					0.232991	0.900661
			0.233029	0.892291					0.233029	0.900284
			0.233094	0.891439					0.233094	0.900291
			0.233103	0.89081					0.233103	0.900447
			0.233154	0.890656					0.233154	0.900112
			0.233159	0.891331					0.233159	0.899329
			0.233215	0.890579					0.233215	0.899611
			0.233277	0.890752					0.233277	0.899069
[truncated: 32,842 more rows]

## Sheet: Supplementary Fig. 11
	CDK11B-cyclin K (% activity)				CDK2-cyclin A (% activity)				CDK7-cyclin H-MAT1 (% activity)
[Inhibitor]	Repeat 1	Repeat 2	Repeat 3	Repeat 4	Repeat 1	Repeat 2	Repeat 3	Repeat 4	Repeat 1	Repeat 2	Repeat 3	Repeat 4
1e-05	1.88679	1.78823	4.2664	1.39397	39.829	36.7135	35.2169	32.1014	71.5163	72.2655	68.7743	71.5313
3e-06	12.1656	3.1822	6.8713	2.74571	73.2743	71.1668	63.256	60.6292	88.7923	89.3317	85.0015	89.7213
1e-06	8.68769	6.51929	11.011	7.08251	92.7917	86.9578	88.821	82.529	132.829	102.412	102.607	100.45
3e-07	16.3616	17.0938	21.8812	15.9814	108.216	103.329	93.2193	92.5779	106.907	101.214	102.337	103.251
1e-07	35.4407	30.7378	40.5238	32.6387	105.04	103.329	100.519	99.9695	109.14	107.627	103.206	104.855
3e-08	48.423	50.6618	53.492	53.5201	102.352	105.589	94.8687	94.6549	105.844	103.986	100.944	106.683
1e-08	62.0952	68.5722	68.8257	63.8553	104.459	105.284	92.3946	100.855	105.034	104.855	97.8124	101.828
3e-09	77.8372	77.2177	79.372	70.3323	112.462	100.886	97.526	96.2431	104.765	110.533	102.967	95.2352
1e-09	83.0329	84.9338	81.7939	80.5266	107.85	109.285	90.3787	100	107.911	110.548	106.788	127.03
3e-10	95.3112	92.4669	90.6787	84.8916	115.974	116.371	102.963	100.092	115.343	120.243	111.148	106.608
